# Supplementary material for: Importance of Seasonal Variation in Hawaiian Mushroom (Agaricomycetes) Basidiomata Production for Biodiversity Discovery and Conservation
Source: Front Fungal Biol. 2022 Apr 4;3:869689. doi: 10.3389/ffunb.2022.869689 (PMC10512390; doi:10.3389/ffunb.2022.869689)
Supplement: Supplementary Table 1 — Location, size, maximum elevation, age, and average minimum and maximum annual rainfall and temperature on the six Hawaiian Islands considered in this study. [file Table_1.XLSX]

## Sheet: Supp_Table_1
			Maui Nui
	Kauai	Oahu	Maui	Molokai	Lanai	Hawaii
Size (km2)	1456	1550	1883	673	364	10430
Maximum Elevation (m)	1598	1220	3055	1512	1026	4207
Maximum Geologic Age (mya)*	4.7	3	1.5	2	1.5	0.5
Minimum Annual Average Rainfall (mm)**	<480 (Limaloa: Kekaha Sugar)	< 540 (Observatory: USC&Geoteic Survey	< 280 (Kihei: HC&S)	360 (Kumakaipo: Molokai Ranch)	< 380 (Kaumalapau Harbor 556: Hawn Pine)	< 220 (Beach: Kahua Ranch)
Maximum Annual Average Rainfall (mm)**	>9980 (Mt. Waialeale: USGS)	> 7010 (Sim 2: Simulated)	> 10,270 (Big Bog: HaleNet)	> 4270 (Puu Lua Wailau: USGS)	> 890 (540: Dole)	> 7600 (Makahanaloa 2: State Div. Ftry.)
Minimum Annual Average Temperature (deg. C)	10 (22.073° N, 159.498° W)	16 (21.505° N, 158.146° W)	7 (20.707° N, 156.255° W)	14 (21.102° N, 156.858° W)	18 (20.813° N, 156.871° W)	4 (19.819° N, 155.478° W)
Maximum Annual Average Temperature (deg. C)	24 (21.974° N, 159.748° W)	24 (21.301° N, 158.048° W)	24 (20.744° N, 156.461° W)	24 (21.098° N, 157.066° W)	24 (20.802° N, 156.991° W)	24 (19.928° N, 155.888° W)
Island Location (midpoint)	22.083° N, -159.500° W	21.473° N, -157.986° W	20.800° N, -156.333° W	21.133° N, -157.033° W	20.825° N, -156.920° W	19.566° N, -155.500° W
*From Price & Clague 2002 for all islands except Maui, Molokai, and Lanai in Maui Nui from Price & Elliott-Fisk 2004
**From Giambelluca et al., 2013 to nearest 10mm; station and observer data taken from parentheses.
***From Giambelluca et al., 2014 to nearest degree C; location data taken from coordinates in parentheses.
