# Supplementary material for: Importance of Seasonal Variation in Hawaiian Mushroom (Agaricomycetes) Basidiomata Production for Biodiversity Discovery and Conservation
Source: Front Fungal Biol. 2022 Apr 4;3:869689. doi: 10.3389/ffunb.2022.869689 (PMC10512390; doi:10.3389/ffunb.2022.869689)
Supplement: Supplementary Table 2 — List of 643 Agaricomycetes species occurring in the Hawaiian Islands tabulated from sources outlined in methods used in our richness analysis. Origin, association with native or non-native vegetation, annual elevation and temperature categories, island(s) of occurrence, month(s) basidiomata have been documented, and a non-exhaustive list of references are included. [file Table_2.xlsx]

## Sheet: Supp_Table_2
Genus	Species	Native (Origin)	Native _Vegetation	Alien _Vegetation	Lowland	Montane	Subalpine_Alpine	Hawaii	Maui	Molokai	Lanai	Maui_Nui	Oahu	Kauai	Wet	Mesic	Dry	Jan	Feb	Mar	Apr	May	Jun	Jul	Aug	Sep	Oct	Nov	Dec	References (non-comprehensive)
Agaricus	endoxanthus	N	N	Y	Y	N	N	Y	Y	Y	N	Y	Y	N	Y	Y	N	Y	N	N	N	N	Y	Y	Y	Y	Y	Y	Y	Peterson et al. 2000; Chen et al. 2018
Agaricus	arorae	N	N	Y	Y	N	N	N	Y	N	N	Y	N	N	N	Y	N	N	N	N	N	N	N	Y	N	N	N	N	N	Peterson et al. 2000; Kerrigan 1985
Agaricus	nigrobrunnescens	N	N	Y	Y	N	N	Y	N	N	N	N	N	N	Y	N	N	N	N	N	N	N	N	N	N	N	N	Y	N	Peterson et al. 2000; Mahdizadeh et al. 2018
Agaricus	campestris	N	N	Y	N	Y	N	Y	Y	N	N	Y	Y	N	N	Y	N	N	N	N	N	N	N	Y	Y	Y	Y	Y	N	Arnold 1944; Peterson et al. 2000
Agaricus	comptuloides	N	N	Y	Y	N	N	Y	N	N	N	N	N	N	Y	N	N	N	N	N	N	N	N	N	Y	Y	Y	N	N	Ueki 1973; Peterson et al. 2000
Agaricus	comptulus	N	N	Y	Y	N	N	Y	N	N	N	N	N	N	Y	Y	Y	Y	Y	Y	Y	Y	Y	Y	N	N	N	N	Y	Ueki 1973; Peterson et al. 2000
Agaricus	moelleri	N	Y	Y	Y	N	N	Y	N	N	N	N	N	N	N	Y	N	Y	Y	Y	N	N	N	N	N	N	N	Y	Y	Ueki 1973 (as A. meleagris); Peterson et al. 2000 (as A. praeclaresquamosus)
Agaricus	kipukae	NA	Y	Y	Y	Y	N	Y	N	Y	Y	Y	N	Y	Y	Y	Y	Y	Y	Y	N	N	Y	Y	Y	Y	Y	Y	Y	Peterson et al. 2000
Agaricus	arvensis	N	N	Y	N	Y	N	Y	N	N	N	N	N	N	N	Y	N	N	N	N	N	N	Y	Y	Y	N	N	N	N	Peterson et al. 2000
Agaricus	azoetes	N	N	Y	Y	N	N	N	N	N	Y	Y	N	N	N	N	Y	Y	N	N	N	N	N	N	N	N	N	N	N	Peterson et al. 2000
Agaricus	cheilotulus	N	N	Y	N	Y	N	N	N	N	N	N	N	Y	N	Y	N	Y	Y	Y	N	N	N	N	N	N	Y	Y	Y	Peterson et al. 2000
Agaricus	entibigae	N	N	Y	Y	N	N	N	N	N	N	N	N	Y	N	Y	N	Y	N	N	N	N	N	N	N	N	N	N	N	Peterson et al. 2000
Agaricus	kai	N	N	Y	Y	N	N	Y	N	N	N	N	N	N	N	Y	N	N	N	N	N	N	Y	Y	Y	Y	Y	Y	Y	Peterson et al. 2000
Agaricus	kiawetes	N	N	Y	Y	N	N	N	N	N	Y	Y	N	N	N	N	Y	Y	N	N	N	N	N	N	N	N	N	N	N	Peterson et al. 2000
Agaricus	lanatorubescens	N	N	Y	N	Y	N	Y	N	N	N	N	N	N	N	Y	N	N	N	N	N	N	N	N	Y	N	N	N	N	Peterson et al. 2000
Agaricus	semotus	N	N	Y	N	Y	Y	Y	N	N	N	N	N	N	N	Y	N	N	N	N	N	N	N	Y	N	N	N	N	N	Peterson et al. 2000
Agaricus	subrufescens	N	N	Y	Y	N	N	Y	Y	N	N	Y	N	N	Y	Y	N	Y	Y	Y	Y	Y	Y	Y	Y	Y	Y	Y	Y	Peterson et al. 2000
Agaricus	xeretes	N	N	Y	Y	N	N	N	N	N	Y	Y	N	N	N	N	Y	Y	N	N	N	N	N	N	N	N	N	N	N	Peterson et al. 2000
Agrocybe	pediades	N	N	Y	Y	N	N	Y	N	N	N	N	N	Y	Y	Y	Y	N	N	N	N	N	N	Y	N	Y	N	N	N	Ueki 1973; Hemmes & Desjardin 2002
Agrocybe	procera	N	N	Y	Y	N	N	Y	N	N	N	N	Y	N	Y	Y	Y	Y	N	N	N	N	N	N	N	N	N	N	N	Hemmes & Desjardin 2002
Agrocybe	retigera	N	N	Y	Y	N	N	Y	Y	N	N	Y	Y	N	Y	Y	Y	N	N	N	N	N	Y	Y	Y	Y	N	N	N	Hemmes & Desjardin 2002
Aleurocystis	hakgallae	NA	Y	N	N	Y	N	Y	N	N	N	N	N	Y	N	Y	N	Y	N	Y	N	N	N	N	N	N	N	N	N	Giraldo et al. 2017
Aleurocystis	magnispora	NA	Y	Y	N	Y	N	Y	N	N	N	N	N	N	N	Y	N	Y	N	N	N	N	N	N	N	N	N	Y	N	Gilbertson et al. 2002
Aleurodiscus	botryosus	NA	Y	Y	N	Y	N	Y	N	N	N	N	N	Y	NA	NA	NA	NA	NA	NA	NA	NA	NA	NA	NA	NA	NA	NA	NA	Gilbertson et al. 2002
Aleurodiscus	mirabilis	NA	Y	Y	Y	Y	N	Y	Y	Y	N	Y	Y	N	Y	Y	N	Y	N	N	Y	N	Y	Y	N	Y	N	Y	Y	Burt 1923
Amanita	marmorata	N	N	Y	Y	Y	N	Y	Y	Y	Y	Y	Y	Y	Y	Y	N	Y	Y	Y	Y	N	Y	N	Y	Y	Y	Y	Y	Miller et al. 1996; Hemmes & Desjardin 2002; Hemmes & Desjardin 2008
Amanita	muscaria	N	N	Y	N	Y	N	N	N	Y	N	Y	N	Y	Y	Y	N	Y	Y	N	N	N	N	N	N	N	N	N	Y	Hemmes & Desjardin 2002; Hemmes & Desjardin 2008
Amanita	austrostraminea	N	N	Y	Y	N	N	N	N	N	N	N	Y	N	Y	Y	N	N	N	N	N	N	Y	Y	N	N	N	N	N	http://www.amanitaceae.org/?Amanita%20austrostraminea; This list
Amanita	ananiceps	N	N	Y	Y	N	N	N	N	N	Y	Y	Y	N	Y	Y	N	Y	N	N	N	N	N	N	N	N	Y	Y	Y	Perry et al. 2012
Amaropostia	stiptica	NA	Y	Y	N	Y	Y	Y	Y	Y	N	Y	N	Y	N	N	Y	N	N	N	N	N	N	N	N	N	N	Y	N	Gilbertson et al. 2001; Gilbertson et al. 2002
Amaurodon	viridis	NA	Y	Y	Y	Y	Y	Y	N	Y	N	Y	Y	Y	Y	Y	Y	Y	N	N	N	N	N	N	N	Y	N	Y	Y	Gilbertson et al. 2001; Gilbertson et al. 2002
Amphinema	byssoides	N	N	Y	Y	Y	N	N	Y	Y	N	Y	N	Y	N	Y	N	Y	N	N	N	N	N	N	Y	N	N	Y	Y	Gilbertson et al. 2002
Antrodia	albida	NA	Y	Y	Y	Y	N	Y	N	N	N	N	N	Y	Y	Y	N	Y	N	N	N	N	Y	N	Y	Y	Y	N	Y	Gilbertson et al. 2002
Antrodia	gossypium	NA	Y	Y	Y	Y	N	Y	N	Y	N	Y	N	N	Y	Y	N	Y	N	N	N	N	Y	N	N	N	N	N	N	Gilbertson et al. 2002
Antrodia	sinuosa	NA	Y	Y	NA	NA	NA	Y	Y	N	N	Y	N	Y	NA	NA	NA	NA	NA	NA	NA	NA	NA	NA	NA	NA	NA	NA	NA	Gilbertson et al. 2002
Antrodiella	incrustans	NA	N	Y	Y	N	N	Y	N	N	N	N	N	N	Y	N	N	Y	N	N	N	N	N	N	N	N	N	N	N	Gilbertson et al. 2002; Ryvarden 1984
Armillaria	gallica	NA	Y	Y	Y	Y	N	Y	N	N	N	N	N	Y	Y	Y	N	N	N	N	Y	N	N	N	Y	N	N	N	N	Kim et al. 2010; Kim et al. 2017
Armillaria	nabsnona	NA	Y	Y	Y	Y	N	Y	N	N	N	N	N	N	Y	N	N	N	N	N	N	N	N	N	Y	N	N	N	N	Hanna et al. 2007
Armillaria	sinapina	NA	Y	Y	N	Y	N	N	N	N	N	N	N	Y	N	Y	N	NA	NA	NA	NA	NA	NA	NA	NA	NA	NA	NA	NA	Hemmes & Desjardin 2002
Armillaria	solidipes	NA	Y	N	NA	NA	NA	Y	N	N	N	N	N	N	Y	N	N	NA	NA	NA	NA	NA	NA	NA	NA	NA	NA	NA	NA	Hemmes & Desjardin 2002
Aseroe	rubra	N	Y	Y	Y	Y	N	Y	Y	Y	Y	Y	Y	Y	Y	Y	N	Y	Y	Y	Y	N	Y	Y	Y	Y	Y	Y	Y	Goos 1970; Hemmes & Desjardin 2002; Hemmes & Desjardin 2008
Asterostroma	praeacutosporum	N	N	Y	Y	N	N	N	Y	Y	N	Y	N	N	Y	N	N	Y	N	N	N	N	N	N	N	N	N	N	N	Gilbertson et al. 2002; Boidin et al. 1997
Asterostroma	cervicolor	NA	Y	Y	Y	Y	N	Y	N	N	N	N	N	Y	Y	Y	N	N	N	N	N	N	Y	N	N	N	N	Y	Y	Gilbertson et al. 2002
Asterostroma	muscicola	NA	Y	Y	Y	N	N	Y	Y	N	N	Y	Y	N	Y	Y	N	Y	Y	N	N	N	Y	N	N	Y	N	N	N	Gilbertson et al. 2002
Asterostroma	ochroleucum	N	N	Y	NA	NA	NA	Y	N	Y	N	Y	N	N	NA	NA	NA	NA	NA	NA	NA	NA	NA	NA	NA	NA	NA	NA	NA	Gilbertson et al. 2002
Athelia	arachnoidea	NA	Y	N	NA	NA	NA	Y	N	N	N	N	N	N	NA	NA	NA	NA	NA	NA	NA	NA	NA	NA	NA	NA	NA	NA	NA	Burt 1923; Gilbertson & Hemmes 1997; Gilbertson et al 2002
Athelia	cibotii	Y	Y	Y	Y	Y	N	Y	N	N	N	N	N	N	Y	Y	N	Y	N	N	N	N	N	Y	Y	Y	N	N	N	Gilbertson & Hemmes 1997; Gilbertson et al. 2002
Athelia	epiphylla	NA	Y	N	N	Y	N	Y	N	N	N	N	N	N	Y	N	N	N	N	N	N	N	Y	N	N	N	N	N	N	Gilbertson et al. 2002
Athelia	pyriformis	NA	Y	N	N	Y	N	Y	N	N	N	N	N	N	Y	N	N	N	N	N	N	N	N	Y	Y	N	N	N	N	Gilbertson et al. 2002
Athelia	bambusae	N	N	Y	Y	N	N	N	Y	N	N	Y	N	N	Y	N	N	N	N	N	N	N	Y	N	N	N	N	N	N	Gilbertson et al. 2002
Athelopsis	lembospora	NA	Y	N	N	Y	N	Y	N	N	N	N	N	N	Y	N	N	N	N	N	N	N	N	N	Y	N	N	N	N	Gilbertson et al. 2002
Auricularia	cornea	NA	Y	Y	Y	Y	N	Y	Y	Y	Y	Y	Y	Y	Y	Y	N	Y	Y	Y	Y	Y	Y	Y	Y	Y	Y	Y	Y	Burt 1923; Looney et al 2013; Wong & Wells 1987
Baltazaria	galactina	NA	Y	Y	Y	Y	Y	Y	Y	N	N	Y	Y	N	Y	Y	Y	Y	N	N	N	N	N	N	N	Y	Y	Y	Y	Gilbertson et al. 2002
Basidiodendron	fulvum	NA	Y	N	Y	N	N	Y	N	N	N	N	N	N	Y	N	N	N	N	N	N	N	Y	N	N	N	N	N	N	Gilbertson et al. 2002; synonyms of widespread B. grandinioides
Basidiodendron	caesiocinereum	NA	Y	Y	Y	Y	N	Y	N	N	N	N	Y	Y	Y	Y	N	Y	N	N	N	N	Y	N	N	N	N	Y	N	Gilbertson et al. 2002
Basidiodendron	eyrei	NA	Y	Y	Y	Y	N	Y	Y	Y	N	Y	Y	Y	Y	Y	N	Y	N	N	N	N	Y	Y	Y	Y	N	Y	Y	Gilbertson et al. 2002
Basidiodendron	cinerea	N	N	Y	Y	N	N	Y	N	N	N	N	N	N	Y	N	N	N	N	N	N	N	Y	Y	Y	N	N	N	N	Gilbertson et al. 2002
Battarrea	phalloides	N	N	Y	Y	Y	N	Y	Y	N	N	Y	Y	N	N	Y	Y	N	N	Y	N	N	Y	N	N	N	Y	N	Y	Hemmes & Desjardin 2002
Battarreoides	diguetii	N	N	Y	Y	N	N	Y	N	N	N	N	N	N	N	N	Y	N	N	Y	N	Y	Y	N	N	N	Y	N	N	Hemmes & Desjardin 2002
Bolbitius	coprophilus	N	N	Y	Y	N	N	Y	N	N	N	N	N	Y	NA	NA	NA	NA	NA	NA	NA	NA	NA	NA	NA	NA	NA	NA	NA	Hemmes & Desjardin 2002
Bolbitius	titubans	N	N	Y	Y	Y	N	Y	N	N	N	N	N	N	NA	NA	NA	NA	NA	NA	NA	NA	NA	NA	NA	NA	NA	NA	NA	Hemmes & Desjardin 2002
Botryobasidium	ampullatum	Y	Y	N	N	Y	N	Y	N	N	N	N	N	N	Y	N	N	Y	N	N	N	N	Y	N	Y	N	N	N	N	Gilbertson & Hemmes 1997
Botryobasidium	candicans	NA	Y	Y	N	Y	N	Y	Y	N	N	Y	N	Y	Y	Y	N	Y	N	N	N	N	Y	N	N	N	N	Y	N	Gilbertson et al. 2002
Botryobasidium	vagum	NA	Y	Y	N	Y	N	Y	Y	N	N	Y	N	Y	Y	Y	N	Y	N	N	N	N	N	N	N	N	N	Y	N	Gilbertson et al. 2002
Botryobasidium	pruinatum	N	N	Y	NA	NA	NA	NA	NA	NA	NA	NA	NA	NA	NA	NA	NA	NA	NA	NA	NA	NA	NA	NA	NA	NA	NA	NA	NA	Gilbertson et al. 2002
Botryohypochnus	isabellinus	NA	Y	N	N	Y	N	Y	N	N	N	N	Y	N	Y	N	N	N	N	N	N	N	N	N	N	Y	N	N	N	Gilbertson et al. 2002
Bourdotia	kipukaensis	Y	Y	Y	Y	Y	N	Y	Y	N	N	Y	N	Y	Y	Y	N	Y	N	N	N	N	Y	N	Y	Y	N	Y	N	Gilbertson & Adaskaveg 1993; Gilbertson & Hemmes 1997
Bourdotia	petiolata	N	N	Y	NA	NA	NA	Y	N	N	N	N	N	N	NA	NA	NA	NA	NA	NA	NA	NA	NA	NA	NA	NA	NA	NA	NA	Gilbertson et al. 2002
Bovista	pila	N	N	Y	Y	Y	N	Y	Y	N	N	Y	Y	N	N	Y	N	NA	NA	NA	NA	NA	NA	NA	NA	NA	NA	NA	NA	Hemmes & Desjardin 2002
Brevicellicium	vulcanense	Y	Y	N	N	Y	N	Y	N	N	N	N	N	N	N	Y	N	N	N	N	N	N	N	N	N	N	N	Y	Y	Gilbertson et al. 2001
Brevicellicium	olivascens	N	N	Y	NA	NA	NA	N	N	Y	N	Y	N	N	NA	NA	NA	NA	NA	NA	NA	NA	NA	NA	NA	NA	NA	NA	NA	Gilbertson et al. 2002
Brunneoporus	malicola	NA	Y	N	N	Y	N	Y	N	N	N	N	N	Y	N	Y	N	N	N	N	N	N	N	N	N	N	N	N	Y	Gilbertson et al. 2002; Audet 2017
Buchwaldoboletus	xylophilus	N	N	Y	Y	N	N	Y	N	N	N	N	N	N	Y	Y	N	N	N	N	N	N	Y	Y	Y	Y	N	N	Y	Hemmes & Desjardin 2002; Hemmes & Desjardin 2008
Byssomerulius	corium	NA	Y	Y	Y	Y	N	N	N	N	N	N	Y	Y	Y	Y	N	Y	N	N	N	N	N	N	N	N	N	Y	N	Gilbertson et al. 2002
Callistosporium	vinosobrunneum	Y	Y	N	N	Y	N	Y	N	N	N	N	N	Y	Y	Y	N	Y	N	N	N	N	N	N	N	N	N	Y	Y	Hemmes & Desjardin 2002; Desjardin & Hemmes 2011
Callistosporium	luteoolivaceum	NA	Y	Y	N	Y	N	Y	N	Y	N	Y	N	Y	N	Y	N	NA	NA	NA	NA	NA	NA	NA	NA	NA	NA	NA	NA	Hemmes & Desjardin 2002
Calvatia	gigantea	N	N	Y	N	Y	N	Y	N	N	N	N	N	N	NA	NA	NA	NA	NA	NA	NA	NA	NA	NA	NA	NA	NA	NA	NA	Hemmes & Desjardin 2002
Camarophyllopsis	hymenocephala	N	N	Y	Y	N	N	N	N	N	N	N	Y	Y	N	Y	N	Y	N	N	N	N	N	N	N	N	N	N	N	Desjardin & Hemmes 1997; Hemmes & Desjardin 2002
Campanella	junghuhnii	N	NA	NA	Y	N	N	N	Y	N	Y	Y	N	N	NA	NA	NA	NA	NA	NA	NA	NA	NA	NA	NA	NA	NA	NA	NA	Mueller et al. 2007
Ceriporia	excelsa	NA	Y	N	N	Y	N	Y	N	N	N	N	N	N	N	Y	N	N	N	N	N	N	Y	N	N	N	N	Y	N	Gilbertson et al. 2002
Ceriporia	purpurea	NA	Y	Y	Y	Y	N	Y	N	Y	N	Y	Y	Y	Y	Y	N	N	N	N	N	N	N	N	N	Y	Y	Y	Y	Gilbertson et al. 2002
Ceriporia	reticulata	NA	Y	N	Y	Y	N	Y	N	N	N	N	N	Y	Y	Y	N	N	N	N	N	N	Y	N	Y	Y	Y	Y	N	Gilbertson et al. 2002
Ceriporia	viridans	NA	N	Y	Y	Y	N	Y	N	Y	N	Y	N	Y	Y	Y	N	N	N	N	N	N	Y	N	N	N	Y	N	Y	Gilbertson et al. 2002
Ceriporia	xylostromatoides	NA	Y	Y	Y	Y	N	Y	Y	N	N	Y	N	N	Y	Y	N	Y	N	N	N	N	N	N	Y	Y	Y	N	N	Gilbertson et al. 2002
Ceriporia	alachuana	N	N	Y	Y	N	N	Y	N	N	N	N	Y	N	Y	Y	N	N	N	N	N	N	N	N	N	N	Y	Y	Y	Gilbertson et al. 2002
Ceriporiopsis	gilvescens	NA	Y	N	N	Y	N	N	N	N	N	N	N	Y	N	Y	N	Y	N	N	N	N	N	N	N	N	N	N	N	Gilbertson et al. 2002
Ceriporiopsis	subrufa	NA	Y	Y	Y	N	N	Y	N	Y	N	Y	N	Y	Y	Y	Y	Y	N	N	N	N	Y	N	N	N	N	Y	N	Gilbertson et al. 2002
Ceriporiopsis	mucida	N	N	Y	Y	Y	N	Y	Y	N	N	Y	N	N	Y	Y	N	Y	N	N	N	N	N	N	N	N	N	N	N	Gilbertson et al. 2002
Cerrena	unicolor	NA	Y	N	Y	Y	N	Y	Y	Y	N	Y	Y	N	Y	Y	N	N	N	N	N	N	N	Y	Y	Y	Y	N	N	Gilbertson et al. 2002
Chaetocalathus	liliputianus	N	N	Y	Y	N	N	Y	Y	N	N	Y	N	N	Y	N	N	NA	NA	NA	NA	NA	NA	NA	NA	NA	NA	NA	NA	Hemmes & Desjardin 2002; Gilbertson et al. 2002
Chalciporus	piperatus	N	N	Y	N	Y	N	N	N	N	N	N	N	Y	N	Y	N	Y	N	N	N	N	N	N	N	N	N	N	N	Hemmes & Desjardin 2008
Chlorophyllum	hortense	N	N	Y	Y	N	N	Y	Y	N	N	Y	N	N	Y	Y	N	N	N	Y	N	Y	Y	Y	N	N	Y	N	N	Hemmes & Desjardin 2002; Hemmes & Desjardin 2002b
Chlorophyllum	molybdites	N	N	Y	Y	N	N	Y	Y	Y	N	Y	Y	Y	Y	Y	Y	Y	Y	Y	Y	Y	Y	Y	Y	Y	Y	Y	Y	Ueki 1973
Cinereomyces	lindbladii	NA	Y	N	Y	Y	N	N	Y	Y	N	Y	N	Y	Y	Y	Y	Y	N	N	N	N	Y	Y	N	N	N	N	N	Gilbertson et al. 2002
Clathrus	columnatus	N	N	Y	NA	NA	NA	Y	N	N	N	N	N	Y	NA	NA	NA	NA	NA	NA	NA	NA	NA	NA	NA	NA	NA	NA	NA	Cobb 1906; Cobb 1909; Goos 1970; Ueki 1973; Hemmes & Desjardin 2009
Clathrus	bicolumnatus	N	N	Y	Y	N	N	N	N	N	N	N	Y	N	N	Y	N	NA	NA	NA	NA	NA	NA	NA	NA	NA	NA	NA	NA	Perry et al. 2012
Clathrus	columnatus	N	N	Y	NA	NA	NA	NA	NA	NA	NA	NA	NA	NA	NA	NA	NA	NA	NA	NA	NA	NA	NA	NA	NA	NA	NA	NA	NA	Cobb 1909
Clathrus	oahunesis	N	N	Y	Y	N	N	N	N	N	N	N	Y	N	N	N	Y	Y	N	N	N	N	N	N	N	N	N	N	N	Dring et al. 1971
Clavulina	sp. sensu Hayward & Hynson 2014	Y	Y	N	Y	Y	N	Y	Y	N	N	Y	Y	N	N	Y	Y	NA	NA	NA	NA	NA	NA	NA	NA	NA	NA	NA	NA	Hayward & Hynson 2014
Clavulinopsis	corniculata	N	N	Y	N	Y	N	N	Y	Y	N	Y	N	N	Y	N	N	NA	NA	NA	NA	NA	NA	NA	NA	NA	NA	NA	NA	Hemmes & Desjardin 2002
Climacodon	pulcherrimus	N	N	Y	Y	Y	N	Y	N	N	N	N	Y	Y	Y	Y	N	Y	N	N	N	N	Y	N	N	N	Y	N	N	Gilbertson et al. 2002
Clitopilus	hawaiiensis	NA	Y	Y	N	Y	N	N	N	Y	N	Y	N	Y	N	Y	N	Y	N	N	N	N	N	N	N	N	N	N	N	Singer 1989; Hemmes & Desjardin 2002; Co-David et al. 2009
Clitopilus	piperata	N	N	Y	Y	N	N	Y	N	N	N	N	N	N	Y	N	N	N	N	N	Y	N	N	N	N	N	N	N	N	Baroni & Gates 2012
Coltricia	cinnamomea	NA	Y	N	N	Y	N	Y	N	N	N	N	N	N	Y	N	N	N	N	N	N	N	N	N	N	N	Y	Y	N	Gilbertson et al. 2002
Coniophora	kauaiensis	Y	Y	Y	N	Y	N	Y	N	N	N	N	N	Y	N	Y	N	Y	Y	N	N	N	Y	N	N	N	N	N	Y	Gilbertson & Hemmes 1997b; Gilbertson et al. 2002
Coniophora	arida	NA	Y	Y	N	Y	N	Y	Y	Y	N	Y	N	Y	N	Y	N	Y	N	N	N	N	Y	N	N	N	Y	Y	Y	Gilbertson & Hemmes 1997b; Gilbertson et al. 2002
Coniophora	puteana	NA	Y	Y	Y	Y	N	Y	N	N	N	N	N	Y	Y	Y	N	Y	N	N	N	N	N	N	N	N	Y	N	N	Gilbertson & Hemmes 1997b; Gilbertson et al. 2002
Coniophora	hanoiensis	N	N	Y	Y	N	N	Y	N	N	N	N	N	N	Y	N	N	N	N	N	N	N	N	N	N	Y	Y	Y	N	Gilbertson & Hemmes 1997b; Gilbertson et al. 2002
Coniophora	olivacea	N	N	Y	Y	Y	N	N	N	Y	N	Y	N	Y	Y	Y	N	Y	N	N	N	N	Y	N	N	N	N	N	Y	Gilbertson & Hemmes 1997b; Gilbertson et al. 2002
Conocybe	apala	N	N	Y	Y	N	N	Y	N	Y	N	Y	Y	Y	Y	Y	Y	Y	N	N	Y	Y	N	Y	N	Y	N	Y	Y	Hemmes & Desjardin 2002
Conocybe	fragilis	N	N	Y	Y	N	N	Y	N	N	N	N	N	N	Y	N	N	NA	NA	NA	NA	NA	NA	NA	NA	NA	NA	NA	NA	Hemmes & Desjardin 2002
Conocybe	hadrocystis	N	N	Y	Y	N	N	Y	N	N	N	N	N	N	NA	NA	NA	NA	NA	NA	NA	NA	NA	NA	NA	NA	NA	NA	NA	Hemmes & Desjardin 2002
Conocybe	rickenii	N	N	Y	NA	NA	NA	NA	NA	NA	NA	NA	NA	NA	NA	NA	NA	NA	NA	NA	NA	NA	NA	NA	NA	NA	NA	NA	NA	Hemmes & Desjardin 2002
Coprinellus	micaceus	NA	Y	Y	N	Y	N	N	N	N	N	N	N	Y	N	Y	N	Y	N	N	N	N	N	N	N	N	N	N	N	Ko et al. 2001; Hemmes & Desjardin 2002; Keirle et al. 2004
Coprinellus	disseminatus	N	N	Y	Y	N	N	Y	Y	Y	N	Y	Y	Y	Y	Y	N	Y	N	Y	N	Y	Y	Y	Y	Y	Y	Y	Y	Ko et al. 2001; Hemmes & Desjardin 2002; Keirle et al. 2004
Coprinellus	truncorum	NA	Y	Y	N	Y	N	Y	N	N	N	N	N	N	N	Y	N	Y	N	N	N	N	N	N	N	Y	Y	N	N	Hemmes & Desjardin 2002; Keirle et al. 2004
Coprinellus	curtus	N	N	Y	Y	N	N	Y	N	N	Y	Y	Y	N	Y	N	Y	Y	Y	N	N	N	N	N	N	Y	Y	N	N	Hemmes & Desjardin 2002; Keirle et al. 2004
Coprinellus	radians	NA	Y	Y	Y	Y	N	Y	N	N	N	N	N	N	Y	Y	N	Y	N	N	N	N	N	Y	N	N	N	N	Y	Keirle et al. 2004
Coprinellus	pellucidus	N	N	Y	Y	Y	N	Y	N	N	N	N	N	N	Y	Y	N	N	Y	N	N	N	N	Y	N	N	N	N	N	Keirle et al. 2004
Coprinellus	plagioporus	N	N	Y	Y	N	N	Y	N	N	N	N	N	N	Y	N	N	N	N	N	Y	N	N	N	N	Y	N	N	N	Keirle et al. 2004
Coprinellus	verrucispermus	N	N	Y	Y	N	N	Y	N	N	N	N	N	N	Y	N	N	N	N	N	Y	N	N	N	N	N	N	N	N	Keirle et al. 2004
Coprinopsis	cinerea	N	N	Y	Y	N	N	Y	N	N	N	N	Y	N	Y	Y	N	Y	Y	Y	N	N	N	Y	N	N	N	N	Y	Hemmes & Desjardin 2002; Keirle et al. 2004
Coprinopsis	cothurnata	N	N	Y	N	Y	N	Y	N	N	N	N	N	N	N	Y	N	N	N	Y	N	N	N	N	N	Y	Y	Y	N	Hemmes & Desjardin 2002; Keirle et al. 2004
Coprinopsis	lagopus	N	N	Y	Y	N	N	Y	N	N	N	N	Y	N	Y	N	N	Y	Y	N	N	N	N	Y	Y	Y	Y	Y	Y	Hemmes & Desjardin 2002; Keirle et al. 2004
Coprinopsis	sclerotiorum	N	N	Y	Y	N	N	Y	N	N	N	N	N	N	N	Y	N	N	N	N	N	N	N	N	N	N	N	N	Y	Hemmes & Desjardin 2002; Keirle et al. 2004
Coprinopsis	stercoreus	N	N	Y	Y	Y	N	Y	N	N	N	N	N	N	Y	Y	N	Y	Y	Y	N	N	N	Y	N	N	N	Y	N	Hemmes & Desjardin 2002; Keirle et al. 2004
Coprinopsis	villosa	N	N	Y	Y	N	N	Y	N	N	N	N	N	N	Y	N	N	N	Y	N	N	N	N	N	N	N	N	N	N	Keirle et al. 2004; Nagy et al. 2013
Coprinopsis	extinctoria	NA	Y	N	Y	N	N	Y	N	N	N	N	N	N	N	Y	N	Y	N	N	N	Y	N	N	N	N	N	N	N	Keirle et al. 2004
Coprinopsis	candidolanata	N	N	Y	Y	N	N	Y	N	N	N	N	N	N	Y	N	N	N	N	N	N	N	N	Y	N	N	N	N	N	Keirle et al. 2004
Coprinopsis	cardiaspora	N	N	Y	Y	Y	N	Y	N	N	N	N	Y	N	N	Y	N	Y	Y	Y	N	N	Y	Y	Y	Y	N	N	N	Keirle et al. 2004
Coprinopsis	friesii	N	N	Y	Y	N	N	Y	N	N	N	N	N	N	Y	N	N	N	N	N	Y	Y	N	N	N	N	N	N	N	Keirle et al. 2004
Coprinopsis	radiata	N	N	Y	Y	N	N	Y	N	N	N	N	N	N	Y	N	N	N	Y	Y	N	N	Y	Y	N	N	N	N	N	Keirle et al. 2004
Coprinopsis	urticicola	N	N	Y	Y	N	N	Y	N	N	N	N	N	N	Y	Y	N	N	Y	Y	N	N	N	Y	Y	Y	N	Y	N	Keirle et al. 2004
Coprinus	sterquilinus	N	N	Y	Y	N	N	Y	N	N	N	N	N	N	N	Y	N	N	N	N	N	N	N	N	N	N	N	N	Y	Keirle et al. 2004
Coprinus	xerophilus	N	N	Y	Y	N	N	N	N	N	Y	Y	N	N	N	N	Y	Y	N	N	N	N	N	N	N	N	N	N	N	Keirle et al. 2004
Coriolopsis	polyzona	N	Y	N	Y	N	N	Y	N	N	N	N	N	N	Y	N	N	N	N	N	N	N	N	N	Y	N	N	N	N	Gilbertson et al. 2002
Corneriella	bambusarum	N	N	Y	Y	N	N	N	Y	N	N	Y	Y	N	Y	Y	N	Y	N	Y	N	N	N	N	Y	N	N	N	N	Desjardin & Hemmes 2001; Sanchez-Garcia et al. 2014
Coronicium	thymicola	NA	Y	Y	Y	Y	N	Y	N	N	N	N	Y	N	Y	Y	N	Y	N	N	N	N	Y	Y	N	N	Y	Y	N	Gilbertson et al. 2002
Crepidotus	stromaticus	N	N	Y	Y	N	N	Y	N	N	N	N	Y	Y	Y	N	N	N	N	N	Y	Y	N	Y	Y	N	N	Y	N	Ueki & Smith 1973 as Crepidotus citrinus; Hemmes & Desjardin 2002
Crepidotus	rhizomorphus	NA	N	Y	Y	N	N	Y	N	N	N	N	N	N	N	Y	N	N	N	N	N	N	N	Y	N	N	N	N	N	Burt 1923; Ueki & Smith 1973
Crepidotus	mollis	N	N	Y	Y	N	N	Y	N	N	N	N	Y	N	Y	N	N	N	Y	N	Y	Y	N	Y	N	N	N	Y	Y	Burt 1923; Ueki & Smith 1973
Crepidotus	alabamensis	N	N	Y	Y	N	N	Y	N	N	N	N	Y	N	Y	Y	N	Y	N	Y	Y	Y	Y	Y	Y	N	Y	Y	Y	Ueki & Smith 1973
Crepidotus	amygdalosporus	N	N	Y	Y	N	N	N	N	N	N	N	Y	N	Y	N	N	N	N	N	Y	N	N	N	N	N	N	N	N	Ueki & Smith 1973
Crepidotus	applanatus	N	N	Y	Y	N	N	N	N	N	N	N	Y	N	Y	N	N	N	N	N	N	Y	N	N	N	N	N	Y	N	Ueki & Smith 1973
Crepidotus	avellaneus	N	N	Y	Y	N	N	N	N	N	N	N	Y	N	Y	N	N	N	N	N	N	N	Y	Y	N	N	N	N	N	Ueki & Smith 1973
Crepidotus	bakerae	N	N	Y	Y	N	N	N	N	N	N	N	Y	N	Y	Y	N	Y	Y	N	N	N	N	N	N	N	N	N	N	Ueki & Smith 1973
Crepidotus	crocophyllus	N	N	Y	Y	N	N	Y	N	N	N	N	Y	N	Y	N	N	N	N	N	N	N	N	N	Y	N	N	N	Y	Ueki & Smith 1973
Crepidotus	roseus	N	N	Y	Y	N	N	Y	N	Y	N	Y	Y	N	N	N	N	N	N	N	N	N	N	Y	N	N	N	N	N	Hemmes & Desjardin 2002
Crepidotus	uber	N	N	Y	Y	N	N	Y	N	N	N	N	Y	N	Y	N	N	N	N	N	N	N	N	Y	N	N	N	N	N	Hemmes & Desjardin 2002
Crustoderma	vulcanense	NA	Y	Y	Y	Y	N	Y	N	N	N	N	N	N	Y	Y	N	N	N	N	N	N	Y	Y	Y	Y	Y	Y	Y	Gilbertson & Adaskaveg 1993; Gilbertson et al. 2002; Gilbertson & Nakasone 2003
Crustoderma	gigacystidium	Y	Y	N	N	Y	Y	Y	N	N	N	N	N	N	N	N	Y	N	N	N	N	N	N	N	N	N	N	N	Y	Gilbertson et al. 2001
Crustoderma	dryinum	NA	Y	N	NA	NA	NA	Y	N	N	N	N	N	N	NA	NA	NA	NA	NA	NA	NA	NA	NA	NA	NA	NA	NA	NA	NA	Gilbertson et al. 2002
Crustoderma	fuscatum	NA	Y	Y	Y	Y	N	Y	N	Y	N	N	N	Y	Y	Y	N	Y	N	N	N	N	Y	Y	Y	Y	Y	Y	Y	Gilbertson & Nakasone 2003
Cryptomarasmius	sphaerodermus	N	N	Y	Y	N	N	N	N	N	N	N	Y	Y	N	Y	N	Y	N	N	N	N	N	N	N	N	N	N	N	Singer 1976; Desjardin et al. 1992; Jenkinson et al. 2014
Cryptomarasmius	exustoides	N	N	Y	Y	N	N	Y	Y	N	N	Y	N	N	Y	N	N	Y	N	N	N	N	N	N	N	N	N	N	N	Hemmes & Desjardin 2002; Jenkinson et al. 2014
Cryptomarasmius	thwaitesii	N	N	Y	Y	N	N	Y	N	N	N	N	N	N	Y	N	N	NA	NA	NA	NA	NA	NA	NA	NA	NA	NA	NA	NA	Hemmes & Desjardin 2002; Jenkinson et al. 2014
Cyathus	earlei	N	N	Y	Y	N	N	N	N	N	N	N	Y	N	N	N	Y	NA	NA	NA	NA	NA	NA	NA	NA	NA	NA	NA	NA	Lloyd 1906; Brodie 1972
Cyathus	pallidus	N	N	Y	Y	N	N	Y	N	N	N	N	Y	Y	N	Y	Y	Y	Y	Y	Y	Y	N	N	N	N	N	N	Y	Brodie 1972; Hemmes & Desjardin 2002
Cyathus	stercoreus	N	N	Y	Y	Y	N	Y	Y	Y	N	Y	Y	Y	N	Y	Y	N	N	Y	Y	N	N	N	Y	N	N	Y	Y	Brodie 1972; Hemmes & Desjardin 2002
Cyathus	crassimurus	NA	N	Y	Y	N	N	Y	N	N	N	N	N	N	NA	NA	NA	N	N	N	N	N	Y	N	N	N	N	N	N	Brodie 1971
Cyathus	berkeleyanus	N	N	Y	Y	N	N	Y	Y	N	N	Y	Y	Y	Y	Y	Y	Y	Y	Y	N	N	Y	N	Y	N	N	N	Y	Brodie 1972
Cyathus	bulleri	N	N	Y	Y	N	N	Y	N	N	N	N	Y	Y	Y	Y	Y	Y	Y	N	N	N	Y	N	N	N	N	N	N	Brodie 1972
Cyathus	microsporus	N	N	Y	Y	N	N	Y	N	N	N	N	N	Y	Y	N	N	N	N	N	N	N	Y	N	N	N	N	N	N	Brodie 1972
Cyathus	poeppigil	N	N	Y	Y	N	N	Y	N	Y	N	Y	Y	N	N	Y	Y	N	N	N	N	N	Y	Y	N	Y	N	N	Y	Brodie 1972
Cyclocybe	parasitica	Y	Y	N	N	Y	N	Y	N	N	N	N	N	N	N	Y	N	Y	Y	N	N	N	N	N	N	N	N	N	N	Hemmes & Desjardin 2002; Vizzini et al. 2014
Cyptotrama	asprata	N	N	Y	Y	N	N	Y	Y	Y	N	Y	Y	Y	Y	N	N	Y	N	Y	N	N	Y	N	Y	N	Y	N	Y	Hemmes & Desjardin 2002
Cystolepiota	sp. "Cibotium" sensu Hemmes & Desjardin 2002	Y	Y	N	N	Y	N	Y	N	N	N	N	N	N	Y	N	N	Y	N	N	N	N	Y	Y	Y	Y	N	N	N	Hemmes & Desjardin 2002; Stallman 2019
Cystostereum	murrayi	NA	Y	Y	NA	NA	NA	Y	N	N	N	N	N	Y	NA	NA	NA	NA	NA	NA	NA	NA	NA	NA	NA	NA	NA	NA	NA	Gilbertson et al. 2002
Cystostereum	heteromorphum	N	N	Y	Y	N	N	Y	N	N	N	N	N	N	Y	N	N	N	N	N	N	N	N	N	N	N	N	Y	N	Gilbertson et al. 2002
Dendrothele	candida	NA	Y	Y	NA	NA	NA	N	N	N	N	N	N	Y	NA	NA	NA	NA	NA	NA	NA	NA	NA	NA	NA	NA	NA	NA	NA	Gilbertson et al. 2002
Dendrothele	microspora	NA	Y	N	N	Y	N	Y	N	N	N	N	N	N	Y	N	N	N	N	N	N	N	Y	N	N	N	N	N	N	Gilbertson et al. 2002
Dendrothele	strumosa	NA	Y	N	NA	NA	NA	N	N	N	N	N	Y	N	NA	NA	NA	NA	NA	NA	NA	NA	NA	NA	NA	NA	NA	NA	NA	Gilbertson et al. 2002
Dendrothele	incrustans	N	N	Y	N	Y	N	N	N	Y	N	Y	N	N	N	N	N	Y	N	N	N	N	N	N	N	N	N	N	N	Gilbertson et al. 2002
Dendrothele	pachysterigmata	N	N	Y	Y	N	N	N	Y	N	N	Y	N	N	Y	N	N	Y	N	N	N	N	Y	N	N	N	N	N	N	Gilbertson et al. 2002
Dermocybe	clelandii	N	N	Y	Y	Y	N	N	Y	Y	Y	Y	N	N	Y	Y	N	NA	NA	NA	NA	NA	NA	NA	NA	NA	NA	NA	NA	Hemmes & Desjardin 2002
Descolea	alienata	N	Y	Y	N	N	N	N	N	N	N	N	N	Y	N	Y	N	Y	N	N	N	N	N	N	N	N	N	N	N	Horak et al. 1996
Descomyces	albellus	N	N	Y	Y	Y	N	Y	Y	Y	N	Y	Y	Y	Y	N	N	NA	NA	NA	NA	NA	NA	NA	NA	NA	NA	NA	NA	Hemmes & Desjardin 2002
Descomyces	albus	N	N	Y	Y	Y	N	Y	Y	Y	N	Y	Y	Y	Y	N	N	NA	NA	NA	NA	NA	NA	NA	NA	NA	NA	NA	NA	Hemmes & Desjardin 2002
Dichostereum	pallescens	NA	Y	N	Y	Y	N	Y	N	N	N	N	N	Y	N	Y	Y	Y	N	N	N	N	N	N	N	N	Y	N	N	Gilbertson et al. 2002
Diplomitoporus	overholtsii	N	N	Y	N	Y	N	N	Y	N	N	Y	N	N	N	Y	N	N	N	N	N	N	N	N	N	N	N	Y	N	Gilbertson et al. 2002
Disciseda	anomala	NA	Y	N	N	Y	Y	Y	N	N	N	N	N	N	N	Y	Y	N	N	N	N	N	N	N	Y	Y	Y	N	N	Gilbertson et al. 2001
Disciseda	verrucosa	NA	Y	N	Y	Y	Y	Y	N	N	Y	Y	N	N	N	Y	Y	Y	N	Y	N	N	N	N	Y	N	N	N	N	Gilbertson et al. 2001
Earliella	scabrosa	NA	Y	Y	Y	N	N	Y	Y	Y	N	Y	Y	Y	Y	Y	Y	Y	Y	Y	Y	Y	Y	Y	Y	Y	Y	Y	Y	Hemmes & Desjardin 2002; Gilbertson et al. 2002
Entoloma	purum	N	N	Y	Y	N	N	Y	N	N	N	N	N	N	Y	N	N	Y	N	N	N	N	N	N	N	N	N	N	N	Horak & Desjardin 1993; Hemmes & Desjardin 2002
Entoloma	stylophorum	N	N	Y	Y	Y	N	Y	N	N	N	N	N	N	Y	N	N	Y	N	N	Y	N	N	N	N	N	N	N	N	Horak & Desjardin 1993; Hemmes & Desjardin 2002
Entoloma	napaliense	Y	NA	NA	Y	N	N	N	N	N	N	N	N	Y	N	Y	N	N	N	N	N	N	N	N	Y	N	N	N	N	Desjardin & Baroni 1991; Horak & Desjardin 1993
Entoloma	kipukae	Y	Y	N	N	Y	N	Y	N	N	N	N	N	N	Y	N	N	Y	N	N	N	N	N	N	N	N	N	N	N	Horak & Desjardin 1993; Karstedt et al. 2019
Entoloma	sp. "cibotiicola" sensu Hemmes & Desjardin 2002	Y	Y	N	N	Y	N	Y	N	N	N	N	N	N	Y	Y	N	N	N	N	N	N	N	N	Y	N	N	N	N	Hemmes & Desjardin 2002
Entoloma	fragilissimum	N	N	Y	Y	N	N	Y	N	N	N	N	N	N	Y	N	N	Y	N	N	N	N	N	N	N	N	N	N	N	Horak & Desjardin 1993
Entoloma	nanosordidum	N	N	Y	Y	N	N	Y	N	N	N	N	N	N	Y	N	N	Y	N	N	N	N	N	N	N	N	N	N	N	Horak & Desjardin 1993
Entoloma	placidum	N	N	Y	N	Y	N	Y	N	N	N	N	N	Y	Y	Y	N	N	N	N	N	N	N	N	Y	N	N	N	N	Hemmes & Desjardin 2002
Entoloma	umbiliciformes (subtenuicystidiosum)	N	N	Y	Y	N	N	Y	N	N	N	N	N	N	Y	N	N	N	N	N	N	N	N	Y	Y	N	N	N	N	Hemmes & Desjardin 2002
Epithele	hydnoides	Y	Y	N	Y	Y	N	Y	Y	N	N	Y	Y	N	Y	N	Y	Y	N	N	N	N	N	N	Y	Y	Y	N	N	Burt 1923; Boquiren 1971; Gilbertson & Hemmes 1997; Gilbertson et al. 2002; Nakasone 2013
Epithele	sulphurea	NA	Y	Y	Y	Y	N	Y	N	N	N	N	N	N	Y	Y	N	N	N	N	N	N	Y	N	N	N	Y	Y	N	Gilbertson et al. 2002
Epithele	nikau	N	N	Y	Y	N	N	N	Y	N	N	Y	N	N	Y	N	N	Y	N	N	N	N	N	N	N	N	N	N	N	Gilbertson et al. 2002
Exidiopsis	calcea	N	N	Y	NA	NA	NA	Y	N	N	N	N	N	N	NA	NA	NA	NA	NA	NA	NA	NA	NA	NA	NA	NA	NA	NA	NA	Gilbertson et al. 2002
Exidiopsis	fugascissima	N	Y	Y	NA	NA	NA	Y	N	N	N	N	Y	N	NA	NA	NA	NA	NA	NA	NA	NA	NA	NA	NA	NA	NA	NA	NA	Gilbertson et al. 2002
Exidiopsis	molybdea	N	Y	Y	N	Y	Y	Y	N	N	N	N	N	N	N	Y	N	N	N	N	N	N	Y	Y	Y	Y	N	N	N	Gilbertson et al. 2002
Exidiopsis	mucedinea	N	Y	Y	Y	Y	N	Y	N	Y	N	Y	N	Y	Y	Y	N	Y	N	N	N	N	N	N	N	N	N	N	N	Gilbertson et al. 2002
Exidiopsis	opalea	N	N	Y	Y	N	N	Y	N	Y	N	Y	N	N	Y	N	N	Y	N	N	N	N	Y	N	N	N	N	N	N	Gilbertson et al. 2002
Exidiopsis	plumbescens	N	N	Y	NA	NA	NA	N	N	N	N	N	Y	N	NA	NA	NA	NA	NA	NA	NA	NA	NA	NA	NA	NA	NA	NA	NA	Gilbertson et al. 2002
Favolaschia	calocera	N	Y	Y	Y	Y	Y	Y	Y	N	N	Y	N	Y	Y	Y	N	N	N	N	Y	Y	Y	N	Y	Y	Y	Y	Y	Perry et al. 2012; Hemmes et al. 2018
Favolaschia	manipularis	N	N	Y	Y	N	N	N	N	N	N	N	N	Y	Y	Y	N	Y	N	N	Y	Y	Y	Y	N	Y	Y	N	Y	Hemmes et al. 2018
Fibroporia	vaillantii	NA	Y	Y	Y	Y	N	N	Y	N	N	Y	N	Y	Y	Y	N	Y	N	N	N	N	Y	Y	N	N	N	N	N	Gilbertson et al. 2002; Parmasto 1968
Fibulomyces	mutabilis	NA	Y	N	N	Y	N	Y	N	N	N	N	N	N	Y	N	N	Y	N	N	N	N	N	N	N	N	N	N	N	Gilbertson & Hemmes 1997; Gilbertson et al. 2002
Fomitopsis	nivosa	N	N	Y	Y	N	N	Y	N	N	N	N	N	N	Y	N	N	N	N	N	N	N	Y	Y	N	Y	Y	Y	N	Hemmes & Desjardin 2002; Gilbertson et al. 2002
Fulvifomes	kawakamii	NA	Y	Y	Y	N	N	Y	N	N	N	N	Y	Y	Y	Y	N	Y	N	Y	Y	N	Y	Y	N	Y	Y	N	N	Larsen et al. 1985; Gilbertson et al. 2002; Hemmes & Desjardin 2002
Fuscoporia	punctatiformis	N	N	Y	Y	N	N	Y	N	N	N	N	N	N	Y	N	N	N	N	N	N	N	Y	N	N	N	N	N	N	Gilbertson & Adaskaveg 1993; Spirin et al. 2006
Fuscoporia	contigua	NA	Y	N	NA	NA	NA	N	N	N	N	N	Y	N	NA	NA	NA	NA	NA	NA	NA	NA	NA	NA	NA	NA	NA	NA	NA	Gilbertson et al. 2002
Fuscoporia	ferruginosa	NA	Y	N	Y	Y	N	Y	Y	N	N	Y	Y	N	N	Y	N	N	N	N	N	N	N	N	Y	N	N	Y	N	Gilbertson et al. 2002
Fuscoporia	wahlbergii	NA	Y	N	N	Y	N	Y	N	N	N	N	N	N	Y	Y	N	N	N	N	N	N	Y	N	N	N	N	N	N	Gilbertson et al. 2002
Fuscopostia	fragilis	N	N	Y	NA	NA	NA	N	Y	N	N	Y	N	N	NA	NA	NA	NA	NA	NA	NA	NA	NA	NA	NA	NA	NA	NA	NA	Gilbertson et al. 2002; Shen et al. 2019
Galerina	ohiarum	Y	Y	N	N	Y	N	Y	N	N	N	N	N	N	Y	N	N	N	N	N	N	Y	N	N	N	Y	N	N	N	Horak et al. 1996
Galerina	atkinsoniana	Y	Y	N	N	Y	N	Y	N	Y	N	Y	N	Y	Y	N	N	Y	N	N	N	N	N	N	N	N	N	Y	Y	Horak et al. 1996
Galerina	decipiens	Y	Y	Y	Y	Y	N	Y	Y	Y	N	Y	N	Y	Y	N	N	Y	N	N	Y	Y	N	Y	N	N	N	Y	N	Horak et al. 1996
Galerina	nana	NA	Y	Y	N	Y	N	Y	N	Y	N	Y	N	Y	Y	N	N	Y	N	N	N	N	N	Y	Y	Y	Y	Y	Y	Horak et al. 1996
Galerina	paludosa	NA	Y	N	Y	Y	N	Y	N	N	N	N	N	N	Y	N	N	N	Y	Y	Y	Y	Y	Y	N	N	N	N	N	Horak et al. 1996
Galerina	physospora	N	N	Y	Y	Y	N	N	N	Y	N	Y	N	Y	Y	N	N	Y	N	N	N	N	N	N	N	N	N	N	N	Horak et al. 1996
Galerina	velutipes	N	N	Y	Y	N	N	Y	N	N	N	N	N	N	Y	Y	N	Y	Y	Y	Y	Y	Y	Y	Y	N	N	N	N	Horak et al. 1996
Ganoderma	lucidum	NA	Y	N	Y	N	N	Y	N	N	N	N	N	N	Y	N	N	N	N	Y	N	N	N	N	N	N	N	N	N	Hemmes & Desjardin 2002; Gilbertson et al. 2002
Ganoderma	australe	NA	Y	Y	Y	Y	N	Y	Y	Y	N	Y	Y	Y	Y	Y	N	Y	Y	Y	N	N	Y	Y	N	Y	Y	N	Y	Burt 1923; Gilbertson et al. 2002; Hemmes & Desjardin 2002
Geastrum	corollinum	N	Y	Y	Y	Y	Y	Y	N	N	N	N	Y	N	N	Y	Y	N	Y	Y	N	N	N	N	Y	Y	Y	N	Y	Smith & Ponce de Leon 1982; Gilbertson et al. 2001, Hemmes & Desjardin 2002; Hemmes & Desjardin 2011
Geastrum	minimum	NA	Y	Y	Y	Y	Y	Y	N	N	N	N	Y	N	Y	Y	Y	Y	N	N	N	N	N	Y	Y	Y	Y	Y	N	Smith & Ponce de Leon 1982; Gilbertson et al. 2001; Hemmes & Desjardin 2011
Geastrum	saccatum	NA	Y	Y	Y	Y	Y	Y	N	N	N	N	Y	Y	Y	Y	Y	Y	Y	Y	N	N	N	Y	Y	Y	Y	Y	Y	Smith & Ponce de Leon 1982; Gilbertson et al. 2001; Hemmes & Desjardin 2011
Geastrum	xerophilum	NA	Y	Y	Y	Y	Y	Y	N	N	N	N	Y	N	N	Y	Y	Y	N	N	N	N	N	Y	Y	Y	Y	Y	N	Smith & Ponce de Leon 1982; Gilbertson et al. 2001; Hemmes & Desjardin 2011
Geastrum	reticulatum	NA	Y	Y	Y	Y	N	Y	N	Y	N	Y	N	Y	N	Y	N	Y	Y	N	N	N	N	N	N	Y	Y	Y	Y	Hemmes & Desjardin 2002; Hemmes & Desjardin 2002
Geastrum	pectinatum	N	N	Y	Y	Y	N	Y	N	N	Y	Y	Y	N	N	Y	N	Y	Y	Y	Y	N	Y	N	Y	N	Y	Y	Y	Smith & Ponce de Leon 1982; Hemmes & Desjardin 2002, 2011
Geastrum	campestre	N	Y	Y	Y	Y	N	Y	N	N	N	N	N	N	N	Y	Y	N	N	N	N	N	N	Y	Y	Y	Y	Y	N	Gilbertson et al. 2001; Hemmes & Desjardin 2002, Hemmes & Desjardin 2011
Geastrum	berkeleyi	N	N	Y	Y	N	N	Y	N	N	N	N	N	N	Y	N	N	Y	Y	N	Y	N	N	Y	Y	Y	Y	Y	Y	Hemmes & Desjardin 2002; Hemmes & Desjardin 2011
Geastrum	fimbriatum	N	N	Y	Y	N	N	Y	N	Y	N	Y	N	N	Y	Y	N	Y	Y	N	Y	N	N	N	Y	Y	Y	Y	Y	Hemmes & Desjardin 2002; Hemmes & Desjardin 2011
Geastrum	litchiforme	N	N	Y	Y	N	N	Y	N	N	N	N	N	N	Y	Y	N	Y	Y	N	N	N	N	N	Y	Y	Y	Y	Y	Hemmes & Desjardin 2002; Hemmes & Desjardin 2011
Geastrum	fornicatum	NA	Y	Y	Y	Y	Y	Y	Y	N	N	Y	N	N	N	Y	Y	Y	Y	Y	N	N	N	N	Y	Y	Y	Y	Y	Ponce de Leon 1968 (as G. quadrifidum); Smith & Ponce de Leon 1982; Hemmes & Desjardin 2011
Geastrum	morganii	NA	Y	Y	N	Y	N	Y	N	N	N	N	N	N	N	Y	N	Y	N	N	N	N	N	N	N	N	N	N	Y	Hemmes & Desjardin 2011
Geastrum	velutinum	NA	Y	Y	N	Y	N	Y	N	N	N	N	N	Y	N	Y	N	Y	N	N	N	N	N	N	N	N	Y	N	N	Hemmes & Desjardin 2002
Geastrum	rufescens	N	N	Y	Y	N	N	Y	N	N	N	N	N	N	N	N	N	N	N	N	N	N	N	N	Y	Y	N	N	Y	Hemmes & Desjardin 2011
Gloeocantharellus	pallidus	N	N	Y	Y	N	N	Y	Y	N	N	Y	N	N	Y	Y	N	N	N	N	N	N	Y	N	N	N	N	N	N	Hemmes & Desjardin 2002
Gloeocystidiellum	clavuligerum	NA	Y	N	NA	NA	NA	Y	N	N	N	N	N	N	NA	NA	NA	NA	NA	NA	NA	NA	NA	NA	NA	NA	NA	NA	NA	Gilbertson et al. 2002
Gloeocystidiellum	porosum	NA	Y	N	N	Y	Y	Y	N	N	N	N	N	N	N	Y	Y	N	N	N	N	N	Y	N	N	N	N	N	N	Gilbertson et al. 2002
Gloeocystidiellum	lactescens	N	N	Y	Y	N	N	Y	N	N	N	N	Y	N	N	Y	N	N	N	N	N	N	Y	N	N	N	N	N	N	Gilbertson et al. 2002
Gloeodontia	discolor	NA	Y	Y	Y	N	N	Y	Y	N	N	Y	N	N	Y	Y	N	Y	N	N	N	N	N	N	N	Y	N	Y	Y	Gilbertson et al. 2002
Gloeophyllum	striatum	NA	Y	Y	Y	N	N	Y	N	Y	Y	Y	N	Y	N	N	Y	NA	NA	NA	NA	NA	NA	NA	NA	NA	NA	NA	NA	Hemmes & Desjardin 2002; Gilbertson et al. 2002
Gloeophyllum	trabeum	NA	Y	N	Y	Y	Y	Y	N	N	N	N	N	N	N	N	Y	N	N	N	N	N	N	N	N	N	N	Y	Y	Gilbertson et al. 2001; Hemmes & Desjardin 2002; Gilbertson et al. 2002
Gloeophyllum	sepiarium	N	N	Y	Y	Y	Y	Y	N	Y	N	Y	Y	N	Y	N	Y	N	N	Y	N	N	N	Y	N	N	N	Y	Y	Gilbertson et al. 2002
Gloeoporus	dichrous	NA	Y	Y	N	Y	Y	Y	N	N	N	N	Y	N	N	Y	Y	N	N	N	N	N	Y	N	Y	N	Y	Y	Y	Gilbertson et al. 2001; Gilbertson et al. 2002
Gloiocephala	epiphylla	N	Y	Y	Y	Y	N	Y	Y	N	N	Y	Y	Y	Y	Y	N	Y	N	N	N	Y	N	Y	Y	N	N	N	N	Desjardin et al. 1992; Mata et al. 2004; Binder et al. 2006
Grammothele	fuligo	NA	Y	Y	Y	N	N	Y	N	N	N	N	Y	N	Y	Y	Y	Y	Y	Y	Y	N	N	N	N	Y	Y	Y	Y	Gilbertson et al. 2002
Gymnopilus	subtropicus	NA	Y	Y	Y	Y	N	Y	N	Y	N	Y	Y	Y	Y	Y	N	Y	Y	Y	N	Y	N	N	N	N	Y	Y	Y	Ueki 1973; Hemmes & Desjardin 2002; Gilbertson et al. 2002
Gymnopilus	pacificus	NA	Y	Y	Y	N	N	N	Y	Y	N	Y	Y	N	Y	Y	N	Y	N	N	N	Y	N	Y	N	Y	Y	N	N	Ueki 1973; Hesler 1969
Gymnopus	androsaceus	N	N	Y	N	Y	Y	N	Y	N	N	Y	N	N	Y	Y	N	Y	N	N	N	N	N	Y	N	N	N	N	N	Desjardin et al. 1992; Mata et al. 2004
Gyrodontium	sacchari	NA	Y	Y	N	Y	N	N	N	N	Y	Y	N	Y	N	Y	N	Y	N	N	N	N	N	N	N	N	N	N	N	Gilbertson & Hemmes 1997b; Gilbertson et al. 2002
Haplotrichum	curtisii	N	Y	Y	Y	Y	N	Y	Y	N	Y	Y	Y	Y	Y	Y	Y	Y	N	N	N	N	Y	Y	Y	N	Y	Y	Y	Gilbertson & Adaskaveg 1993; Gilbertson et al. 2002
Haplotrichum	conspersum	N	N	Y	Y	Y	N	N	Y	N	N	Y	Y	N	Y	N	Y	Y	N	Y	N	N	N	N	N	N	N	N	N	Gilbertson et al. 2002
Heliocybe	sulcata	NA	Y	N	N	Y	Y	Y	N	N	N	N	N	N	N	Y	Y	Y	N	Y	N	N	N	N	N	Y	Y	N	N	Gilbertson et al. 2001; Hemmes & Desjardin 2002; Gilbertson et al. 2002
Hemimycena	tortuosa	N	N	Y	N	Y	N	N	N	N	N	N	N	Y	N	Y	N	NA	NA	NA	NA	NA	NA	NA	NA	NA	NA	NA	NA	Hemmes & Desjardin 2002; Gilbertson et al. 2002
Hemmesomyces	puauluensis	NA	Y	Y	Y	Y	N	Y	Y	N	N	N	N	N	Y	Y	N	Y	N	N	N	N	N	Y	N	N	Y	Y	Y	Gilbertson & Nakasone 2003
Henningsomyces	separatus	NA	Y	Y	Y	Y	Y	Y	N	N	N	N	N	N	Y	N	Y	N	N	N	N	N	N	Y	N	N	N	Y	N	Gilbertson et al. 2001; Gilbertson et al. 2002
Henningsomyces	candidus	NA	Y	Y	Y	Y	Y	Y	Y	Y	N	Y	N	N	N	Y	Y	Y	N	N	N	N	N	N	N	N	Y	Y	Y	Gilbertson et al. 2001; Gilbertson et al. 2002
Heterochaete	shearii	N	Y	Y	Y	Y	Y	Y	Y	Y	Y	Y	Y	Y	Y	Y	Y	Y	N	N	Y	N	Y	N	Y	Y	Y	Y	Y	Gilbertson et al. 2001; Gilbertson et al. 2002
Heterochaete	verruculosa	N	Y	Y	Y	Y	N	Y	N	N	N	N	N	N	Y	N	N	N	N	N	N	N	Y	N	Y	N	Y	Y	Y	Gilbertson & Hemmes 1997; Gilbertson et al. 2002
Heterochaete	ogasawarsimemsis	NA	N	Y	Y	N	N	Y	N	N	N	N	Y	N	Y	N	N	N	Y	N	N	N	N	N	N	N	Y	N	N	Gilbertson et al. 2002
Heterochaete	gelatinosa	NA	Y	Y	Y	Y	N	Y	N	Y	N	Y	N	N	Y	Y	N	N	N	N	N	N	N	N	N	Y	N	N	Y	Gilbertson et al. 2002
Heterochaete	microspora	NA	NA	NA	N	Y	N	N	N	N	N	N	N	Y	N	Y	N	Y	N	N	N	N	N	N	N	N	N	N	N	Gilbertson et al. 2002
Heterochaete	delicata	N	N	Y	Y	N	N	Y	N	Y	N	Y	Y	N	Y	N	N	Y	Y	N	N	N	N	N	N	N	Y	N	Y	Gilbertson et al. 2002
Heterochaete	lividofusca	N	N	Y	Y	N	N	Y	N	N	N	N	N	N	Y	N	N	N	N	N	N	N	N	N	N	N	N	N	Y	Gilbertson et al. 2002
Heterochaete	mussooriensis	N	N	Y	Y	N	N	N	N	Y	N	Y	N	N	N	Y	N	Y	N	N	N	N	N	N	N	N	N	N	N	Gilbertson et al. 2002
Hohenbuehelia	approximans	N	N	Y	Y	N	N	Y	N	N	N	N	N	N	N	Y	N	N	N	N	N	N	Y	N	N	N	N	N	N	Gilbertson & Adaskaveg 1993; Gilbertson et al. 2002
Hohenbuehelia	atrocaerulea	N	Y	Y	Y	N	N	Y	Y	N	N	Y	N	Y	Y	N	N	NA	NA	NA	NA	NA	NA	NA	NA	NA	NA	NA	NA	Gilbertson et al. 2002; Hemmes & Desjardin 2002
Humidicutis	peleae	Y	Y	Y	N	Y	N	Y	Y	Y	N	Y	N	Y	Y	Y	N	Y	Y	Y	Y	Y	Y	Y	Y	Y	Y	Y	Y	Doyle 1985; Desjardin & Hemmes 1997; Hemmes & Desjardin 2002
Humidicutis	poilena	Y	Y	N	N	Y	N	Y	N	N	N	N	N	N	N	Y	N	N	N	N	N	N	N	N	N	N	N	Y	N	Desjardin & Hemmes 1997; Hemmes & Desjardin 2002
Hydnophlebia	chrysorhiza	NA	Y	N	Y	N	N	Y	N	N	N	N	N	N	N	Y	N	N	N	N	N	N	N	N	N	N	Y	N	N	Gilbertson et al. 2002
Hydnoporia	corrugata	NA	Y	Y	Y	Y	N	Y	Y	N	N	Y	N	N	Y	Y	N	N	N	N	N	N	Y	N	N	N	N	N	N	Gilbertson & Adaskaveg 1993; Gilbertson et al. 2002
Hydropus	semimarginellus	N	N	Y	Y	N	N	Y	N	N	N	N	N	N	Y	N	N	NA	NA	NA	NA	NA	NA	NA	NA	NA	NA	NA	NA	Hemmes & Desjardin 2002; Gilbertson et al. 2002
Hygrocybe	hapuuae	Y	Y	N	N	Y	N	Y	N	N	N	N	N	N	Y	N	N	N	N	N	N	N	Y	Y	Y	N	N	N	N	Desjardin & Hemmes 1997; Desjardin & Hemmes 1997; Hemmes & Desjardin 2002
Hygrocybe	noelokelani	Y	Y	N	N	Y	N	Y	N	Y	N	Y	N	Y	Y	N	N	Y	Y	Y	Y	Y	Y	Y	Y	Y	Y	N	N	Ueki 1973; Desjardin & Hemmes 1997; Hemmes & Desjardin 2002
Hygrocybe	puaena	Y	Y	Y	N	Y	N	Y	N	Y	N	Y	N	N	Y	N	N	Y	Y	Y	Y	Y	Y	Y	Y	Y	Y	Y	Y	Desjardin & Hemmes 1997; Desjardin & Hemmes 1997; Hemmes & Desjardin 2002
Hygrocybe	waolipo	Y	Y	N	N	Y	N	Y	N	N	N	N	N	N	Y	N	N	N	N	N	N	N	N	N	N	Y	N	N	N	Desjardin & Hemmes 1997; Desjardin & Hemmes 1997; Hemmes & Desjardin 2002
Hygrocybe	pakelo	Y	Y	N	N	Y	N	Y	N	Y	N	Y	N	N	Y	Y	N	Y	N	N	N	Y	Y	Y	Y	Y	Y	Y	Y	Desjardin & Hemmes 1997; Hemmes & Desjardin 2002
Hygrocybe	constrictospora	Y	Y	N	N	Y	N	Y	N	N	N	N	N	N	Y	Y	N	N	Y	N	N	N	N	N	Y	N	Y	Y	N	Desjardin & Hemmes 1997; Hemmes & Desjardin 2002
Hygrocybe	mexicana	NA	N	Y	Y	N	N	Y	N	N	N	N	N	N	Y	N	N	Y	N	N	N	N	N	N	Y	Y	Y	N	N	Desjardin & Hemmes 1997; Hemmes & Desjardin 2002
Hygrocybe	conica	N	N	Y	N	Y	N	N	N	Y	N	Y	N	N	Y	N	N	Y	N	N	N	N	N	N	N	N	N	N	N	Desjardin & Hemmes 1997; Hemmes & Desjardin 2002
Hygrocybe	conicoides	N	N	Y	Y	N	N	Y	N	N	N	N	N	Y	N	Y	N	N	N	N	N	N	N	Y	Y	Y	Y	Y	Y	Desjardin & Hemmes 1997; Hemmes & Desjardin 2002
Hygrocybe	lamalama	Y	Y	Y	N	Y	N	Y	Y	Y	N	Y	N	Y	Y	Y	N	Y	N	N	N	N	N	Y	Y	N	N	Y	Y	Desjardin & Hemmes 1997
Hygrocybe	minutula	NA	Y	N	N	Y	N	Y	N	N	N	N	N	N	Y	Y	N	N	N	N	Y	N	N	N	Y	N	N	N	N	Desjardin & Hemmes 1997
Hymenochaete	tomentelloidea	Y	Y	N	Y	Y	N	Y	N	Y	N	Y	N	Y	Y	Y	N	N	N	N	N	N	Y	N	N	N	N	N	N	Gilbertson & Hemmes 1997; Gilbertson et al. 2002
Hymenochaete	anomala	NA	Y	Y	Y	N	N	Y	Y	N	N	Y	N	N	Y	N	N	Y	N	N	N	N	Y	N	N	N	N	N	N	Gilbertson & Adaskaveg 1993; Gilbertson et al. 2002
Hymenochaete	mougeotii	NA	Y	Y	N	Y	N	Y	N	N	N	N	N	Y	Y	Y	N	Y	N	N	N	N	Y	N	N	N	N	Y	N	Gilbertson et al. 2002
Hyphoderma	praetermissum	NA	Y	Y	Y	Y	Y	Y	Y	Y	N	Y	Y	Y	Y	Y	Y	Y	Y	Y	N	N	Y	Y	Y	Y	Y	Y	Y	Gilbertson & Adaskaveg 1993; Gilbertson et al. 2001; Gilbertson et al. 2002
Hyphoderma	naiophila	Y	Y	N	N	Y	Y	Y	N	N	N	N	N	N	N	N	Y	N	N	N	N	N	N	N	N	N	N	Y	Y	Gilbertson et al. 2001; Gilbertson et al. 2002
Hyphoderma	sphaeropedunculatum	Y	Y	N	N	Y	Y	Y	N	N	N	N	N	N	N	Y	Y	N	N	N	N	N	N	N	N	N	N	Y	N	Gilbertson et al. 2001; Gilbertson et al. 2002
Hyphoderma	nudicephalum	NA	Y	Y	Y	Y	N	Y	Y	N	N	Y	Y	Y	Y	Y	N	Y	N	N	N	N	Y	N	N	Y	Y	Y	Y	Gilbertson & Hemmes 1997; Gilbertson et al. 2002
Hyphoderma	Pallidum	NA	Y	Y	Y	Y	Y	Y	Y	Y	N	Y	N	Y	Y	Y	Y	Y	N	N	N	N	Y	N	Y	N	Y	Y	N	Gilbertson et al. 2001; Gilbertson et al. 2002
Hyphoderma	sambuci	NA	Y	Y	Y	Y	Y	Y	Y	N	N	Y	N	Y	Y	Y	Y	N	N	N	N	N	N	N	Y	N	Y	Y	Y	Gilbertson et al. 2001; Gilbertson et al. 2002
Hyphoderma	medioburiense	NA	Y	N	N	Y	N	N	N	N	N	N	N	Y	N	Y	N	Y	N	N	N	N	N	N	N	N	N	N	N	Gilbertson et al. 2002; Westphalen et al. 2019
Hyphoderma	crystallophorum	NA	Y	Y	Y	N	N	N	Y	N	N	Y	N	N	Y	N	N	N	N	N	N	N	Y	N	N	N	N	N	N	Gilbertson et al. 2002
Hyphoderma	budingtonii	NA	Y	N	N	Y	N	Y	N	N	N	N	N	N	N	Y	N	N	N	N	N	N	N	N	N	N	N	Y	N	Gilbertson et al. 2002
Hyphoderma	definitum	NA	Y	Y	Y	Y	N	Y	N	N	N	N	N	Y	N	Y	N	Y	N	N	N	N	Y	N	N	N	N	N	N	Gilbertson et al. 2002
Hyphoderma	pubera	NA	Y	Y	Y	Y	N	Y	Y	Y	N	Y	N	Y	Y	Y	N	Y	N	N	N	N	N	N	Y	N	N	N	N	Gilbertson et al. 2002
Hyphoderma	setigerum	NA	Y	Y	Y	Y	N	Y	N	Y	N	Y	Y	Y	Y	Y	N	Y	N	Y	N	N	Y	N	N	Y	Y	Y	Y	Gilbertson et al. 2002
Hyphoderma	argillaceum	N	Y	Y	Y	Y	N	Y	N	N	N	N	Y	Y	Y	Y	N	Y	N	N	N	N	Y	Y	Y	Y	Y	Y	N	Gilbertson et al. 2002
Hyphoderma	cremeoalbum	N	N	Y	NA	NA	NA	N	N	Y	N	Y	N	N	NA	NA	NA	NA	NA	NA	NA	NA	NA	NA	NA	NA	NA	NA	NA	Gilbertson et al. 2002
Hyphoderma	occidentale	N	N	Y	Y	N	N	N	N	N	N	N	N	Y	N	Y	N	Y	N	N	N	N	N	N	N	N	N	N	N	Gilbertson et al. 2002
Hyphodermella	rosae	N	N	Y	N	Y	N	Y	N	N	N	N	N	N	N	Y	N	Y	N	N	N	N	N	N	N	N	N	N	N	Floudas & Hibbett 2015; Justo et al. 2017
Hyphodermella	maunakeaensis	Y	Y	N	N	Y	Y	Y	N	N	N	N	N	N	N	N	Y	N	N	N	N	N	N	N	N	N	N	Y	Y	Gilbertson et al. 2001
Hyphodontia	arguta	N	Y	Y	Y	Y	Y	Y	Y	Y	N	Y	N	N	Y	Y	Y	Y	N	N	N	N	Y	Y	Y	Y	Y	Y	Y	Gilbertson & Adaskaveg 1993; Gilbertson et al. 2001
Hyphodontia	aloha	NA	Y	Y	Y	Y	Y	Y	Y	Y	N	Y	N	Y	Y	Y	Y	Y	N	N	N	N	Y	N	N	N	N	Y	N	Gilbertson & Adaskaveg 1993; Gilbertson et al. 2001; Gilbertson et al. 2002
Hyphodontia	alutaria	N	Y	Y	Y	Y	Y	Y	N	N	N	N	N	N	Y	Y	Y	N	N	N	N	N	N	N	Y	N	N	Y	N	Gilbertson & Hemmes 1997; Gilbertson et al. 2001; Gilbertson et al. 2002
Hyphodontia	breviseta	N	Y	Y	Y	Y	Y	Y	Y	N	N	Y	Y	Y	Y	Y	Y	Y	N	N	N	N	Y	Y	N	N	N	Y	N	Gilbertson et al. 2001; Gilbertson et al. 2002
Hyphodontia	crustosa	N	Y	Y	N	Y	Y	Y	Y	N	N	Y	N	N	Y	Y	Y	Y	N	N	N	N	N	Y	N	N	N	Y	N	Gilbertson et al. 2001; Gilbertson et al. 2002
Hyphodontia	spathulata	N	Y	Y	N	Y	Y	Y	N	Y	N	Y	N	N	Y	N	Y	Y	N	N	N	N	N	N	N	N	N	Y	N	Gilbertson et al. 2001; Gilbertson et al. 2002
Hyphodontia	pruni	NA	Y	N	NA	NA	NA	Y	N	N	N	N	N	N	NA	NA	NA	NA	NA	NA	NA	NA	NA	NA	NA	NA	NA	NA	NA	Gilbertson et al. 2002
Hyphodontia	granulosa	N	Y	Y	N	Y	N	Y	Y	N	N	Y	N	N	N	Y	N	Y	N	N	N	N	N	N	N	N	N	Y	N	Gilbertson et al. 2002
Hyphodontia	hastata	N	N	Y	N	Y	N	Y	N	N	N	N	N	N	N	Y	N	N	N	N	N	N	N	N	Y	N	N	N	N	Gilbertson et al. 2002
Hyphodontia	microspora	N	Y	Y	Y	Y	N	Y	Y	N	N	Y	Y	Y	Y	Y	Y	Y	N	Y	N	N	N	N	Y	Y	Y	N	N	Gilbertson et al. 2002
Hyphodontia	nespori	N	Y	Y	Y	Y	Y	Y	Y	N	N	Y	N	Y	Y	Y	N	Y	N	N	N	N	Y	N	Y	Y	N	Y	N	Gilbertson et al. 2002
Hyphodontia	pallidula	N	Y	Y	Y	Y	N	Y	Y	Y	N	Y	Y	Y	Y	Y	N	Y	N	Y	N	N	Y	N	Y	Y	N	Y	Y	Gilbertson et al. 2002
Hyphodontia	rimosissima	N	Y	Y	N	Y	N	Y	N	Y	N	Y	N	N	Y	Y	N	Y	N	N	N	N	Y	N	N	N	N	N	N	Gilbertson et al. 2002
Hyphodontia	verruculosa	N	Y	Y	N	Y	N	Y	N	Y	N	Y	N	N	Y	N	N	Y	N	N	N	N	Y	N	N	N	N	N	N	Gilbertson et al. 2002
Hypholoma	fasciculare	N	N	Y	NA	NA	NA	N	Y	N	N	Y	N	N	NA	NA	NA	NA	NA	NA	NA	NA	NA	NA	NA	NA	NA	NA	NA	Gilbertson et al. 2002; Hemmes & Desjardin 2002
Hypochniciellum	ovoideum	N	Y	Y	Y	N	N	Y	Y	N	N	Y	N	N	Y	N	N	Y	N	N	N	N	Y	N	N	N	N	N	N	Gilbertson et al. 2002
Hypochnicium	punctulatum	NA	Y	Y	Y	N	N	Y	Y	N	N	Y	N	N	Y	Y	N	Y	N	N	N	N	Y	Y	N	N	N	N	N	Gilbertson & Adaskaveg 1993; Gilbertson & Hemmes 1997
Hypochnicium	lundellii	NA	Y	Y	Y	Y	N	Y	N	Y	N	Y	N	Y	Y	Y	N	Y	N	N	N	N	N	N	N	N	N	N	N	Gilbertson et al. 2002
Hypochnicium	sphaerosporum	NA	Y	N	Y	N	N	N	N	N	N	N	N	Y	N	Y	N	Y	N	N	N	N	N	N	N	N	N	N	N	Gilbertson et al. 2002
Hypochnicium	eichleri	N	N	Y	Y	N	N	N	N	N	N	N	N	Y	N	Y	N	N	N	N	N	N	N	N	N	Y	N	N	N	Gilbertson et al. 2002
Incrustocalyptella	hapuuae	Y	Y	N	N	Y	N	Y	N	N	N	N	N	N	Y	N	N	Y	N	N	N	N	N	N	N	N	N	N	N	Desjardin 1993; Gilbertson et al. 2002
Inonotus	hemmesii	NA	Y	Y	Y	Y	Y	Y	N	Y	N	Y	Y	N	Y	Y	N	Y	N	N	N	N	N	N	Y	Y	Y	Y	Y	Gilbertson & Ryvarden 2002; Hemmes & Desjardin 2002
Irpex	vellereus	N	N	Y	Y	Y	N	Y	Y	N	N	Y	N	N	Y	Y	N	Y	Y	N	Y	N	N	N	N	Y	N	N	Y	Raabe et al. 1981; Gilbertson & Adaskaveg 1993
Ischnoderma	rosulatum	N	N	Y	Y	N	N	Y	N	N	N	N	N	N	Y	Y	N	N	N	N	N	N	N	N	Y	N	N	N	N	Gilbertson et al. 2002
Junghuhnia	nitida	N	N	Y	Y	N	N	N	N	N	N	N	Y	N	Y	N	N	N	N	N	N	N	N	Y	N	N	Y	N	N	Gilbertson et al. 2002
Kneiffiella	abdita	NA	Y	Y	Y	Y	N	Y	N	N	N	N	N	N	Y	Y	N	Y	N	N	N	N	Y	Y	N	N	Y	N	N	Gilbertson et al. 2002; Riebesehl & Langer 2017
Laccaria	fraterna	N	N	Y	Y	N	N	Y	Y	Y	Y	Y	Y	Y	Y	N	N	Y	N	N	N	Y	N	N	N	N	N	N	N	Hemmes & Desjardin 2002
Laccaria	proxima	N	N	Y	Y	N	Y	Y	Y	Y	N	Y	Y	Y	Y	N	Y	N	N	N	N	N	N	N	N	N	Y	N	Y	Hemmes & Desjardin 2002
Lachnella	conferta	N	N	Y	Y	N	N	N	Y	N	N	Y	N	N	Y	N	N	N	N	N	N	N	Y	N	N	N	N	N	N	Gilbertson & Adaskaveg 1993; Gilbertson et al. 2002
Lachnella	alboviolascens	NA	Y	N	NA	NA	NA	Y	N	N	N	N	N	N	NA	NA	NA	NA	NA	NA	NA	NA	NA	NA	NA	NA	NA	NA	NA	Gilbertson et al. 2002
Lactocollybia	epia	N	N	Y	Y	N	N	Y	N	N	N	N	N	N	N	Y	N	NA	NA	NA	NA	NA	NA	NA	NA	NA	NA	NA	NA	Hemmes & Desjardin 2002; Gilbertson et al. 2002
Laetiporus	sp.	Y	Y	Y	Y	Y	N	Y	Y	Y	N	Y	Y	Y	Y	Y	N	Y	Y	N	N	N	N	Y	N	Y	Y	Y	Y	Hemmes & Desjardin 2002; Banik et al. 2010; Lindner & Banik 2008
Lecanocybe	lateralis	N	N	Y	Y	Y	N	N	Y	Y	N	Y	N	N	Y	N	N	Y	N	N	N	N	N	Y	N	N	N	N	N	Desjardin & Horak 1999
Lentinus	ciliatus	N	N	Y	Y	N	N	Y	Y	Y	N	Y	Y	Y	Y	Y	N	Y	N	Y	N	N	N	N	Y	N	Y	N	N	Hemmes & Desjardin 2002; Gilbertson et al. 2002
Lentinus	berteroi	N	N	Y	Y	N	N	Y	Y	N	N	Y	Y	N	Y	N	N	N	N	N	N	Y	N	N	Y	Y	N	N	N	Hemmes & Desjardin 2002; Gilbertson et al. 2002; Grand et al 2011
Lentinus	crinitus	N	N	Y	Y	N	N	Y	N	N	N	N	N	N	Y	N	N	Y	N	N	N	N	Y	N	Y	N	N	N	N	Gilbertson & Adaskaveg 1993
Lentinus	strigosus	N	N	Y	NA	NA	NA	N	Y	N	N	Y	N	N	NA	NA	NA	NA	NA	NA	NA	NA	NA	NA	NA	NA	NA	NA	NA	Gilbertson & Adaskaveg 1993
Lepiota	besseyi	N	N	Y	Y	N	N	Y	N	N	N	N	Y	Y	Y	Y	Y	N	N	Y	N	N	Y	Y	Y	N	Y	Y	Y	Smith & Weber 1987; Hemmes & Desjardin 2002a, b; Stallman 2019
Lepiota	aspera	N	N	Y	Y	N	N	Y	N	N	N	N	N	N	Y	N	N	N	N	N	N	Y	N	Y	Y	Y	Y	Y	N	Hemmes & Desjardin 2002b; Stallman 2019
Lepiota	fusciceps	N	N	Y	NA	NA	NA	NA	NA	NA	NA	NA	NA	NA	NA	NA	NA	NA	NA	NA	NA	NA	NA	NA	NA	NA	NA	NA	NA	Hemmes & Desjardin 2002b; Stallman 2019
Lepiota	pseudorubella	N	N	Y	Y	N	N	Y	N	N	N	N	N	N	Y	N	N	N	N	N	N	Y	N	Y	N	N	Y	N	N	Gubitz 2008; Stallman 2019
Lepiota	punaensis	N	N	Y	Y	N	N	Y	N	N	N	N	N	N	N	Y	N	Y	Y	N	N	N	N	N	N	Y	N	N	Y	Stallman et al. 2020; Stallman 2019
Lepiota	rubrobrunnea	N	N	Y	Y	N	N	Y	N	N	N	N	N	N	Y	N	N	N	N	N	Y	Y	N	Y	N	N	N	N	N	Gubitz 2008; Stallman 2019
Lepiota	cf. elaiophylla	N	N	Y	Y	N	N	Y	N	N	N	N	N	N	Y	Y	N	Y	N	N	N	Y	N	Y	Y	Y	Y	Y	Y	Stallman 2019
Lepiota	sp. "Oahu Ovisporae"	N	N	Y	Y	N	N	N	N	N	N	N	Y	N	N	Y	Y	N	N	N	N	N	N	N	N	N	Y	N	N	Stallman 2019
Lepista	tarda	N	N	Y	Y	N	N	Y	N	N	N	N	N	Y	Y	Y	N	N	N	Y	Y	N	Y	N	N	Y	Y	Y	N	Ueki 1973 (as L. nuda); Hemmes & Desjardin 2002
Lepista	subalpina	Y	Y	N	N	Y	N	Y	N	Y	N	Y	N	Y	N	Y	N	NA	NA	NA	NA	NA	NA	NA	NA	NA	NA	NA	NA	Hemmes & Desjardin 2002
Leptosporomyces	roseus	NA	Y	N	Y	N	N	Y	N	N	N	N	N	N	Y	N	N	N	N	N	N	N	Y	N	N	N	N	N	N	Gilbertson et al. 2002
Leucoagaricus	leucothites	N	N	Y	Y	Y	Y	Y	Y	N	N	Y	N	Y	Y	Y	Y	Y	N	Y	N	N	N	N	N	N	Y	Y	Y	Hemmes & Desjardin 2002b; Hemmes & Desjardin 2002a; Stallman 2019
Leucoagaricus	meleagris	N	N	Y	Y	N	N	Y	N	N	N	N	Y	N	Y	Y	Y	Y	N	N	Y	N	N	N	N	Y	Y	N	N	Hemmes & Desjardin 2002b; Hemmes & Desjardin 2002a; Stallman 2019
Leucoagaricus	barssii	N	N	Y	Y	N	N	Y	N	N	N	N	Y	N	Y	Y	N	Y	N	N	N	N	N	N	N	N	Y	Y	N	Hemmes & Desjardin 2002b; Stallman 2019
Leucoagaricus	tropicus	N	N	Y	Y	N	N	N	N	N	N	N	Y	N	N	Y	Y	N	N	N	N	N	N	N	N	N	N	Y	N	Dutta et al. 2021; Stallman 2019
Leucoagaricus	sp. 11. "native hapuu"	Y	Y	N	N	Y	N	Y	N	N	N	N	N	N	Y	N	N	N	N	N	N	N	N	N	Y	Y	N	N	N	Stallman 2019
Leucoagaricus	sp. 7. "native ground"	NA	Y	N	N	Y	N	Y	N	N	N	N	N	N	Y	N	N	N	N	N	N	N	N	N	Y	N	N	N	N	Stallman 2019
Leucoagaricus	americanus	N	N	Y	Y	N	N	Y	N	N	N	N	N	N	Y	N	N	N	N	N	N	Y	N	Y	Y	N	N	N	N	Stallman 2019
Leucoagaricus	sp. 1. "exudate"	N	N	Y	Y	N	N	Y	Y	Y	N	Y	Y	N	Y	Y	N	Y	N	N	N	N	N	Y	N	Y	Y	Y	Y	Stallman 2019
Leucoagaricus	sp. 10. "recurved scales"	N	N	Y	Y	N	N	Y	N	N	N	N	N	N	Y	Y	N	N	N	N	N	N	N	N	N	N	Y	N	N	Stallman 2019
Leucoagaricus	sp. 2. "small red bruiser"	N	N	Y	Y	N	N	Y	N	N	N	N	N	N	Y	Y	N	N	N	N	N	N	N	Y	Y	Y	Y	N	Y	Stallman 2019
Leucoagaricus	sp. 3. "large red bruiser"	N	N	Y	Y	N	N	Y	N	N	N	N	N	N	N	Y	N	N	N	N	N	N	N	N	N	N	N	Y	N	Stallman 2019
Leucoagaricus	sp. 4. "tiny Kalopa"	N	Y	Y	Y	Y	N	Y	N	N	N	N	N	N	Y	N	N	N	N	N	N	N	N	N	Y	N	Y	N	N	Stallman 2019
Leucoagaricus	sp. 5. "yellow bruising blue"	N	N	Y	Y	N	N	Y	N	N	N	N	N	N	Y	N	N	N	N	N	N	N	N	N	N	N	Y	N	N	Stallman 2019
Leucoagaricus	sp. 6. "plain old"	N	N	Y	Y	N	N	Y	N	N	N	N	N	N	N	Y	N	N	N	N	N	N	N	N	N	N	N	N	Y	Stallman 2019
Leucoagaricus	sp. 8. "brown MacKenzie"	N	N	Y	Y	N	N	Y	N	N	N	N	N	N	N	Y	N	N	N	N	N	N	N	N	N	N	Y	N	N	Stallman 2019
Leucoagaricus	sp. 9. "red coloration"	N	N	Y	Y	N	N	Y	N	N	N	N	N	N	Y	Y	N	Y	N	N	N	N	N	N	N	N	Y	Y	N	Stallman 2019
Leucocoprinus	cretaceus	N	N	Y	Y	N	N	Y	N	N	N	N	Y	N	Y	Y	Y	N	N	N	N	N	N	Y	N	N	Y	N	Y	Perry et al. 2006; Stallman 2019
Leucocoprinus	fragillisimus	N	Y	Y	Y	Y	N	Y	N	N	N	N	Y	N	Y	Y	N	N	N	N	N	N	Y	Y	Y	Y	Y	N	N	Hemmes & Desjardin 2002b; Stallman 2019
Leucocoprinus	ianthinus	N	N	Y	Y	N	N	Y	N	N	N	N	N	N	Y	N	N	N	N	N	N	N	N	N	N	N	N	Y	N	Hemmes & Desjardin 2002b; Stallman 2019
Leucocoprinus	sp. 7 (sensu Hemmes & Desjardin 2002)	NA	Y	Y	Y	Y	N	Y	N	N	N	N	N	Y	Y	Y	N	Y	N	N	N	N	N	N	Y	Y	Y	Y	Y	Vellinga 2004; Stallman 2019 (Lecucoprinus sp. 7)
Leucocoprinus	birnbaumii	N	N	Y	Y	N	N	Y	N	N	N	N	Y	Y	Y	Y	Y	N	N	N	N	Y	N	N	Y	Y	Y	Y	N	Ueki 1973; Stallman 2019; Hemmes & Desjardin 2002a, b
Leucocoprinus	cepistipes	N	N	Y	Y	N	N	Y	N	N	N	N	Y	N	Y	N	N	N	N	N	N	Y	N	Y	N	Y	N	Y	N	Cobb 1909; Stallman 2019; Hemmes & Desjardin 2002a, b
Leucocoprinus	sp. "Manuka blueing"	N	Y	Y	Y	N	N	Y	N	N	N	N	N	N	N	Y	N	NA	NA	NA	NA	NA	NA	NA	NA	NA	NA	NA	NA	Stallman 2019
Leucocoprinus	sp. 1 "Panama/India"	N	N	Y	Y	N	N	Y	N	N	N	N	N	N	Y	N	N	N	N	N	N	N	N	Y	Y	N	Y	N	N	Stallman 2019
Leucocoprinus	sp. 2 "conical dark scales	N	N	Y	Y	N	N	Y	N	N	N	N	N	N	Y	Y	N	N	N	N	N	N	N	Y	Y	N	Y	Y	N	Stallman 2019
Leucocoprinus	sp. 3 "delicate purple"	N	N	Y	Y	N	N	Y	N	N	N	N	N	N	N	Y	N	N	N	N	N	N	N	N	N	N	N	Y	N	Stallman 2019
Leucocoprinus	sp. 4 "black button"	N	N	Y	Y	N	N	Y	N	N	N	N	N	N	Y	N	N	N	N	N	N	N	N	Y	N	Y	Y	N	Y	Stallman 2019
Leucocoprinus	sp. 5 "Manuka fragilissimus"	N	Y	Y	Y	N	N	Y	N	N	N	N	N	N	N	Y	N	N	N	N	N	N	N	N	N	N	N	Y	N	Stallman 2019
Leucocoprinus	sp. 6 "large fragilissimus"	N	N	Y	Y	N	N	Y	N	N	N	N	N	N	Y	N	N	N	N	N	N	N	N	N	N	N	Y	N	N	Stallman 2019
Leucocoprinus	straminellus	N	N	Y	Y	N	N	Y	N	N	N	N	N	N	N	Y	N	N	N	N	Y	N	N	Y	Y	N	Y	Y	N	Stallman 2019
Leucogyrophana	mollusca	N	Y	Y	Y	Y	N	Y	N	N	N	N	N	Y	Y	Y	N	Y	N	N	N	N	N	N	N	N	N	Y	Y	Gilbertson & Hemmes 1997b; Gilbertson et al. 2002
Leucogyrophana	olivascens	N	N	Y	Y	Y	N	N	N	N	N	N	N	Y	N	Y	N	Y	N	N	N	N	N	N	N	N	N	N	N	Gilbertson et al. 2002
Leucopaxillus	gentianeus	N	N	Y	N	N	Y	Y	Y	N	N	Y	N	N	N	Y	N	NA	NA	NA	NA	NA	NA	NA	NA	NA	NA	NA	NA	Hemmes & Desjardin 2002
Limacella	sp. sensu Hemmes & Desjardin 2002	NA	N	Y	Y	N	N	Y	N	N	N	N	N	N	Y	N	N	NA	NA	NA	NA	NA	NA	NA	NA	NA	NA	NA	NA	Hemmes & Desjardin 2002; Stallman 2019
Lycoperdon	perlatum	NA	Y	N	Y	Y	N	Y	Y	Y	N	Y	Y	Y	Y	Y	Y	Y	Y	N	Y	Y	N	Y	N	N	N	N	N	Gilbertson & Hemmes 1997; Hemmes & Desjardin 2002
Lysurus	arachnoideus	N	N	Y	Y	N	N	Y	N	N	N	N	N	N	Y	N	N	N	N	N	N	N	N	N	N	N	N	N	Y	Hemmes & Desjardin 2008; Trierveiler-Pereira et al. 2014
Macrocybe	sp	N	N	Y	Y	N	N	Y	Y	N	N	Y	Y	Y	Y	Y	N	N	Y	N	N	Y	N	Y	N	N	Y	N	N	Hemmes et al. 2018
Marasmiellus	hapuuarum	Y	Y	N	Y	Y	N	Y	Y	Y	N	Y	N	N	Y	N	N	Y	N	N	N	Y	N	N	Y	N	N	N	N	Hemmes & Desjardin 2002; Desjardin & Hemmes 2011
Marasmiellus	menehune	N	N	Y	Y	N	N	Y	Y	N	N	Y	N	N	Y	Y	N	Y	Y	N	N	N	Y	Y	Y	Y	Y	Y	Y	Desjardin et al. 1999; Hemmes & Desjardin 2002
Marasmiellus	luxurians	N	N	Y	Y	N	N	Y	Y	Y	N	Y	Y	N	Y	Y	N	Y	Y	N	N	N	Y	Y	Y	Y	Y	Y	Y	Desjardin et al. 1999; Hemmes & Desjardin 2002; Gilbertson et al. 2002; Mata et al. 2004; Mata et al. 2007
Marasmiellus	subpruinosus	NA	Y	Y	Y	Y	N	Y	Y	N	N	Y	N	Y	Y	Y	N	Y	N	N	N	N	N	N	Y	Y	Y	Y	Y	Desjardin et al. 1999; Hemmes & Desjardin 2002; Gilbertson et al. 2002; Mata et al. 2007
Marasmiellus	eberhardtii	N	N	Y	Y	N	N	Y	Y	Y	N	Y	N	N	Y	N	N	NA	NA	NA	NA	NA	NA	NA	NA	NA	NA	NA	NA	Hemmes & Desjardin 2002
Marasmiellus	mesosporus	N	Y	N	Y	N	N	N	N	N	N	N	N	Y	N	Y	Y	N	N	N	N	N	N	N	N	N	N	Y	N	Desjardin et al. 1992
Marasmiellus	pacificus	N	N	Y	Y	N	N	N	N	N	N	N	N	N	Y	N	N	N	N	N	N	N	N	N	N	N	N	Y	N	Desjardin et al. 1992
Marasmiellus	troyanus	N	N	Y	NA	NA	NA	NA	NA	NA	NA	NA	NA	NA	NA	NA	NA	NA	NA	NA	NA	NA	NA	NA	NA	NA	NA	NA	NA	Hemmes & Desjardin 2002
Marasmius	palmivorus	N	N	Y	Y	N	N	Y	N	N	N	N	N	N	N	Y	N	NA	NA	NA	NA	NA	NA	NA	NA	NA	NA	NA	NA	Hemmes & Desjardin 2002; Gilbertson et al. 2002
Marasmius	koae	Y	Y	Y	N	Y	N	N	N	N	N	N	N	Y	N	Y	N	Y	N	N	N	N	N	N	N	N	N	N	N	Desjardin & Hemmes 2011
Marasmius	anisocystidiatus	N	N	Y	Y	N	N	Y	N	N	N	N	N	N	Y	N	N	NA	NA	NA	NA	NA	NA	NA	NA	NA	NA	NA	NA	Hemmes & Desjardin 2002
Marasmius	pseudobambusinus	N	N	Y	Y	N	N	Y	N	N	N	N	N	N	Y	N	N	Y	N	N	N	N	N	N	N	N	N	Y	N	Desjardin et al. 1992
Marasmius	radiatus	N	N	Y	Y	Y	N	Y	N	N	N	N	N	N	Y	N	N	N	N	N	N	Y	N	N	N	N	Y	N	N	Desjardin et al. 1992
Megasporoporia	cavernulosa	NA	Y	Y	N	Y	N	Y	Y	N	N	Y	N	Y	N	N	Y	N	N	N	N	N	N	Y	N	N	N	N	N	Gilbertson & Adaskaveg 1993; Gilbertson et al. 2002; Ryvarden 1984
Melanophyllum	haematospermum	N	N	Y	N	Y	N	Y	N	N	N	N	N	N	Y	N	Y	Y	N	N	N	N	N	N	N	N	N	N	N	Peterson et al. 2000; Peterson et al. 2002
Merismodes	anomala	NA	Y	N	N	Y	Y	Y	N	N	N	N	N	N	N	Y	Y	N	N	N	N	N	N	N	N	Y	N	N	N	Gilbertson et al. 2001
Meruliporia	incrassata	NA	Y	Y	Y	Y	N	Y	Y	N	N	Y	Y	Y	N	Y	Y	Y	N	N	N	N	N	Y	N	N	N	Y	Y	Gilbertson & Hemmes 1997b; Gilbertson et al. 2002
Metulodontia	nivea	NA	Y	N	NA	NA	NA	N	N	N	N	N	N	Y	NA	NA	NA	NA	NA	NA	NA	NA	NA	NA	NA	NA	NA	NA	NA	Gilbertson et al. 2002
Microporus	affinis	NA	Y	Y	Y	Y	N	Y	Y	Y	N	Y	Y	Y	Y	Y	Y	Y	Y	Y	N	Y	Y	Y	Y	Y	Y	Y	Y	Hemmes & Desjardin 2002; Gilbertson et al. 2002
Mucronella	calva	N	N	Y	Y	N	N	N	Y	N	N	Y	Y	N	N	N	Y	N	N	Y	N	N	N	N	N	N	N	N	N	Gilbertson et al. 2002
Mutinus	bambusinus	N	N	Y	Y	N	N	Y	N	N	N	N	Y	N	Y	N	Y	N	N	N	Y	N	N	N	N	N	N	N	N	Hemmes & Desjardin 2002; Hemmes & Desjardin 2009
Mutinus	elegans	N	N	Y	Y	N	N	Y	N	N	N	N	N	N	Y	Y	N	N	N	N	N	N	N	N	N	N	Y	N	N	Hemmes & Desjardin 2002; Hemmes & Desjardin 2009
Mycena	incarnativelum	Y	Y	N	Y	Y	N	Y	N	N	N	N	N	N	Y	Y	N	N	N	Y	N	Y	N	N	Y	N	N	N	N	Desjardin 1995; Desjardin & Hemmes 2011
Mycena	marasmielloides	Y	Y	N	N	Y	N	Y	N	N	N	N	N	N	Y	N	N	N	N	N	N	Y	N	Y	N	N	N	N	N	Hemmes & Desjardin 2002; Desjardin & Hemmes 2011
Mycena	adscendens	Y	Y	N	N	Y	N	Y	N	N	N	N	N	Y	Y	N	N	Y	N	N	N	Y	N	N	N	N	N	N	N	Desjardin 1995; Gilbertson et al. 2002
Mycena	discogena	NA	Y	Y	Y	N	N	Y	N	N	N	N	N	N	Y	Y	N	N	N	N	N	N	N	N	Y	N	N	N	N	Desjardin 1995; Gilbertson et al. 2002
Mycena	hawaiiensis	N	N	Y	Y	N	N	Y	N	N	N	N	Y	Y	Y	Y	N	Y	N	N	N	N	N	N	N	N	N	N	N	Desjardin 1995; Gilbertson et al. 2002
Mycena	sotae	N	N	Y	Y	N	N	Y	N	Y	N	Y	N	N	Y	N	N	N	N	N	N	N	N	N	Y	N	N	N	N	Desjardin 1995; Gilbertson et al. 2002
Mycena	alphitophora	N	N	Y	Y	Y	N	Y	Y	Y	N	Y	Y	N	Y	Y	N	Y	N	N	N	Y	N	Y	Y	N	N	N	N	Desjardin 1995; Gilbertson et al. 2002; Hemmes & Desjardin 2002
Mycena	brunneospinosa	Y	Y	Y	Y	Y	N	Y	Y	N	N	Y	Y	N	Y	Y	N	N	N	N	N	Y	N	Y	N	N	N	N	N	Desjardin 1995; Hemmes & Desjardin 2002
Mycena	papyracea	N	Y	Y	Y	Y	N	Y	N	Y	N	Y	N	N	N	Y	N	Y	N	N	N	N	N	N	N	N	N	N	N	Desjardin & Hemmes 2001; Hemmes & Desjardin 2002; Gilbertson et al. 2002
Mycena	spinosissima	N	N	Y	Y	Y	N	Y	Y	Y	N	Y	N	Y	Y	Y	N	N	N	N	N	Y	N	Y	N	N	N	N	N	Desjardin 1995; Hemmes & Desjardin 2002; Gilbertson et al. 2002
Mycena	amazonica	Y	Y	N	Y	Y	N	Y	N	N	N	N	N	N	Y	N	N	N	N	N	N	Y	N	N	Y	N	N	N	N	Desjardin 1995
Mycena	epipterygia	NA	Y	NA	N	Y	N	Y	N	N	N	N	N	Y	Y	N	N	NA	NA	NA	NA	NA	NA	NA	NA	NA	NA	NA	NA	Hemmes & Desjardin 2002
Mycena	pura	NA	Y	Y	Y	Y	N	N	N	Y	N	Y	Y	Y	Y	Y	N	N	N	N	N	N	N	N	N	N	Y	N	N	Hemmes & Desjardin 2002
Mycena	metata	N	N	Y	N	Y	N	Y	Y	Y	N	Y	N	N	N	Y	N	Y	Y	N	N	N	N	N	N	N	N	N	Y	Hemmes & Desjardin 2002
Mycena	sanguinolenta	N	N	Y	N	Y	N	N	N	N	N	N	N	Y	N	Y	N	NA	NA	NA	NA	NA	NA	NA	NA	NA	NA	NA	NA	Hemmes & Desjardin 2002
Mycoacia	kurilensis	NA	Y	Y	Y	Y	N	Y	N	N	N	N	N	N	Y	Y	N	Y	N	N	N	N	N	N	Y	Y	Y	Y	Y	Nakasone & Gilbertson 1998; Gilbertson et al. 2002
Mycoacia	livida	NA	Y	Y	N	Y	N	N	N	N	N	N	N	Y	N	Y	N	Y	N	N	N	N	N	N	N	N	N	N	N	Gilbertson et al. 2002
Mycoacia	aurea	N	N	Y	N	Y	N	N	Y	N	N	Y	N	N	N	N	Y	Y	N	N	N	N	N	N	N	N	N	N	N	Gilbertson et al. 2002
Mycocalia	reticulata	N	N	Y	Y	N	N	N	N	N	N	N	Y	N	Y	N	N	Y	N	N	Y	Y	Y	Y	Y	Y	Y	Y	Y	Goos 1977
Myriostoma	coliforme	NA	Y	Y	Y	Y	Y	Y	N	N	Y	Y	Y	N	Y	Y	Y	Y	N	N	Y	N	Y	Y	Y	Y	Y	Y	Y	Smith & Ponce de Leon 1982; Gilbertson et al. 2001; Hemmes & Desjardin 2002; Hemmes 2011
Nigroporus	vinosus	NA	Y	Y	Y	Y	N	Y	Y	Y	N	Y	N	Y	Y	Y	N	Y	N	N	N	N	N	N	N	Y	N	Y	Y	Gilbertson et al. 2002
Osteina	undosa	N	N	Y	NA	NA	NA	N	Y	N	N	Y	N	N	NA	NA	NA	NA	NA	NA	NA	NA	NA	NA	NA	NA	NA	NA	NA	Gilbertson et al. 2002
Oxychaete	cervinogilva	NA	Y	Y	Y	Y	N	Y	Y	Y	N	Y	Y	Y	Y	Y	N	Y	N	N	Y	Y	Y	Y	Y	Y	Y	Y	Y	Gilbertson et al. 2002
Oxyporus	latemarginatus	NA	Y	N	Y	N	N	N	N	N	N	N	Y	N	N	Y	N	N	N	N	N	N	N	N	N	N	N	N	Y	Gilbertson et al. 2002
Oxyporus	similis	NA	Y	N	Y	N	N	Y	N	N	N	N	N	N	Y	N	N	N	N	N	N	N	Y	N	N	N	N	N	N	Gilbertson et al. 2002
Oxyporus	corticola	N	N	Y	N	Y	N	Y	N	N	N	N	N	N	N	Y	N	N	N	N	N	N	N	Y	N	N	N	N	N	Gilbertson et al. 2002
Panaeolus	bisporus	N	N	Y	Y	N	N	N	N	N	N	N	Y	N	N	N	Y	N	N	N	N	N	N	N	N	N	Y	N	N	Merlin & Allen 1993; Allen 1998
Panaeolus	cambodginiensis	N	N	Y	Y	N	N	N	N	N	N	N	Y	N	N	Y	N	N	N	N	N	N	N	Y	N	N	N	N	N	Merlin & Allen 1993; Allen 1998
Panaeolus	cyanescens	N	N	Y	Y	N	N	Y	Y	Y	N	Y	Y	Y	N	Y	N	N	N	N	N	N	N	Y	N	N	Y	N	N	Merlin & Allen 1993; Allen 1998
Panaeolus	tropicalis	N	N	Y	NA	NA	NA	Y	N	N	N	N	N	N	NA	NA	NA	NA	NA	NA	NA	NA	NA	NA	NA	NA	NA	NA	NA	Merlin & Allen 1993; Allen 1998
Panaeolus	subbalteatus	N	N	Y	Y	N	Y	Y	Y	N	N	Y	Y	N	Y	N	Y	N	N	N	N	N	N	N	N	N	Y	Y	N	Merlin & Allen 1993; Allen 1998; Hemmes & Desjardin 2002
Panaeolus	antillarum	N	N	Y	NA	NA	NA	Y	Y	N	N	Y	N	N	NA	NA	NA	NA	NA	NA	NA	NA	NA	NA	NA	NA	NA	NA	NA	Merlin & Allen 1993; Hemmes & Desjardin 2002
Panaeolus	papilionaceus	N	N	Y	Y	Y	N	Y	Y	Y	N	Y	Y	Y	Y	N	N	N	N	N	N	N	N	N	N	N	N	Y	Y	Ueki 1973; Hemmes & Desjardin 2002
Panaeolus	semiovatus	N	N	Y	N	N	Y	Y	N	N	N	N	N	N	N	N	Y	N	N	N	N	N	N	N	N	N	N	N	N	Merlin & Allen 1993; Hemmes & Desjardin 2002
Panaeolus	anomalus	N	N	Y	NA	NA	NA	Y	N	N	N	N	N	N	NA	NA	NA	NA	NA	NA	NA	NA	NA	NA	NA	NA	NA	NA	NA	Merlin & Allen 1993
Panellus	minimus	Y	Y	N	N	Y	N	Y	N	N	N	N	N	N	N	Y	N	Y	N	N	N	N	N	N	N	N	N	N	N	Desjardin 1993; Johnston et al. 2006
Parasola	plicatilis	N	N	Y	Y	N	N	Y	Y	N	N	Y	Y	Y	Y	Y	N	Y	N	Y	Y	Y	N	Y	N	N	Y	N	N	Hemmes & Desjardin 2002; Keirle et al. 2004
Parasola	auricoma	N	N	Y	Y	N	N	Y	N	N	N	N	N	N	Y	N	N	Y	N	N	N	N	N	Y	Y	Y	Y	N	N	Keirle et al. 2004
Parasola	leiocephala	N	N	Y	Y	N	N	Y	N	N	N	N	N	N	Y	N	N	N	N	N	Y	N	N	N	N	N	Y	N	N	Keirle et al. 2004
Parasola	megasperma	N	N	Y	Y	N	N	Y	N	N	N	N	N	N	N	Y	N	Y	N	N	N	N	N	N	Y	N	N	N	N	Keirle et al. 2004
Parasola	nudiceps	N	N	Y	Y	N	N	Y	N	N	N	N	N	N	Y	N	N	N	N	Y	N	N	N	Y	N	N	N	N	N	Keirle et al. 2004
Parmastomyces	transmutans	N	N	Y	NA	NA	NA	N	Y	N	N	Y	N	Y	NA	NA	NA	NA	NA	NA	NA	NA	NA	NA	NA	NA	NA	NA	NA	Gilbertson et al. 2002
Parvobasidium	cretatum	N	Y	Y	Y	N	N	Y	N	N	N	N	N	N	Y	N	N	N	N	N	N	N	N	N	N	Y	N	N	N	Gilbertson et al. 2002
Peniophora	cinerea	NA	Y	Y	Y	Y	Y	Y	Y	N	N	Y	Y	Y	Y	Y	Y	Y	N	N	N	Y	Y	Y	Y	Y	Y	Y	Y	Gilbertson et al. 2001; Gilbertson et al. 2002
Peniophora	incarnata	NA	Y	Y	Y	Y	Y	Y	N	N	N	N	Y	Y	Y	Y	Y	Y	N	N	N	N	N	Y	N	N	Y	Y	N	Gilbertson et al. 2001; Gilbertson et al. 2002
Peniophora	nuda	NA	Y	N	N	Y	Y	Y	N	N	N	N	N	N	N	N	Y	N	N	N	N	N	N	N	N	N	N	Y	N	Gilbertson et al. 2001; Gilbertson et al. 2002
Peniophora	albobadia	NA	Y	Y	Y	Y	Y	Y	N	Y	N	Y	N	Y	Y	Y	Y	Y	N	N	N	N	N	N	N	N	Y	Y	Y	Gilbertson et al. 2002
Peniophora	crustosa	NA	Y	N	N	Y	N	Y	N	N	N	N	N	Y	N	Y	N	Y	N	N	N	N	N	N	N	N	N	N	N	Gilbertson et al. 2002
Peniophora	lycii	NA	Y	Y	Y	N	N	Y	N	N	N	N	N	Y	Y	Y	N	Y	N	N	N	N	N	N	N	N	N	N	N	Gilbertson et al. 2002
Peniophora	versiformis	NA	Y	Y	Y	N	N	N	N	Y	N	Y	N	Y	N	N	Y	Y	N	N	N	N	N	N	N	N	N	N	N	Gilbertson et al. 2002
Peniophora	pithya	N	N	Y	Y	N	N	N	N	N	N	N	N	Y	Y	N	N	Y	N	N	N	N	N	N	N	N	N	N	N	Gilbertson et al. 2002
Peniophora	scintillans	N	N	Y	Y	N	N	Y	N	N	N	N	N	N	Y	N	N	Y	N	N	N	N	N	N	N	N	N	N	N	Gilbertson et al. 2002
Perenniporia	japonica	N	N	Y	Y	Y	N	Y	N	Y	N	Y	N	N	Y	Y	N	Y	N	N	N	N	N	N	N	Y	N	N	N	Gilbertson et al. 2002
Perenniporia	subacida	N	N	Y	Y	Y	N	N	N	N	N	N	N	Y	N	Y	N	Y	N	N	N	N	N	N	N	N	N	N	N	Gilbertson et al. 2002
Phaeoclavulina	aff. myceliosa	N	Y	N	Y	Y	N	N	N	N	N	N	Y	Y	N	Y	N	Y	N	Y	N	N	N	N	N	N	N	N	N	Hemmes & Desjardin 2002
Phaeolus	schweinitzii	NA	Y	Y	Y	Y	Y	Y	Y	N	N	Y	N	Y	Y	Y	Y	Y	Y	Y	N	Y	N	Y	Y	N	Y	N	Y	Hemmes & Desjardin 2002; Gilbertson et al. 2002
Phaeophlebiopsis	peniophoroides	NA	Y	Y	Y	Y	N	Y	Y	Y	N	Y	N	Y	Y	Y	N	Y	N	N	N	N	Y	N	Y	Y	Y	Y	Y	Gilbertson & Adaskaveg 1993; Gilbertson et al. 2002 ; Floudas & Hibbett 2015
Phallus	rubicundus	N	N	Y	Y	N	N	Y	N	N	N	N	Y	N	Y	N	N	N	N	N	N	Y	N	N	N	N	N	N	Y	Cobb 1906; Hemmes & Desjardin 2002; Goos 1970; Ueki 1973
Phallus	atrovolvatus	N	N	Y	Y	N	N	Y	N	N	N	N	N	N	Y	N	N	NA	NA	NA	NA	NA	NA	NA	NA	NA	NA	NA	NA	Hemmes & Desjardin 2009; Hemmes et al. 2018
Phallus	cinnabarinus	N	N	Y	Y	N	N	Y	N	N	N	N	N	N	Y	Y	N	N	N	N	N	Y	N	N	N	N	N	N	Y	Hemmes & Desjardin 2009; Hemmes et al. 2018
Phallus	multicolor	N	N	Y	Y	N	N	Y	N	N	N	N	N	N	N	Y	N	N	N	N	N	N	N	N	N	N	N	N	Y	Hemmes & Desjardin 2009; Hemmes et al. 2018
Phanerochaete	crescentispora	Y	Y	N	N	Y	Y	Y	N	N	N	N	N	N	N	N	Y	N	N	N	N	N	N	N	N	N	N	Y	Y	Gilbertson et al. 2001; Gilbertson et al. 2002
Phanerochaete	aculeata	NA	Y	Y	Y	Y	Y	Y	N	N	N	N	Y	Y	N	Y	Y	Y	Y	N	N	N	N	Y	N	N	Y	Y	N	Gilbertson et al. 2001; Gilbertson et al. 2002
Phanerochaete	sordida	NA	Y	Y	N	Y	Y	Y	N	N	N	N	N	N	N	N	Y	N	N	N	N	N	N	N	N	N	N	N	Y	Gilbertson et al. 2001; Gilbertson et al. 2002
Phanerochaete	mauiensis	N	Y	Y	Y	N	N	Y	Y	N	N	Y	Y	N	Y	Y	Y	Y	Y	N	N	N	Y	N	N	N	N	N	N	Gilbertson & Adaskaveg 1993; Gilbertson et al. 2002
Phanerochaete	suballantoidea	Y	Y	N	Y	N	N	Y	N	N	Y	Y	N	N	N	N	Y	N	N	N	N	N	N	N	N	Y	N	N	N	Gilbertson et al. 2002
Phanerochaete	arizonica	NA	Y	N	Y	Y	N	Y	N	N	N	N	N	N	Y	Y	N	Y	N	N	N	N	Y	N	Y	Y	N	N	N	Gilbertson et al. 2002
Phanerochaete	australis	NA	Y	Y	Y	Y	N	Y	Y	Y	N	Y	Y	Y	Y	Y	N	Y	N	N	N	N	Y	Y	Y	Y	Y	Y	Y	Gilbertson et al. 2002
Phanerochaete	avellanea	NA	Y	Y	Y	Y	N	Y	N	N	N	N	N	Y	Y	Y	N	Y	N	N	N	N	N	N	Y	Y	Y	N	N	Gilbertson et al. 2002
Phanerochaete	magnoliae	NA	Y	N	NA	NA	NA	Y	N	N	N	N	N	N	NA	NA	NA	NA	NA	NA	NA	NA	NA	NA	NA	NA	NA	NA	NA	Gilbertson et al. 2002
Phanerochaete	eburnea	N	Y	Y	Y	Y	N	Y	N	N	N	N	N	Y	Y	Y	N	Y	N	N	N	N	N	N	N	N	N	N	N	Gilbertson et al. 2002
Phanerochaete	hiulca	N	N	Y	NA	NA	NA	N	N	N	N	N	N	Y	NA	NA	NA	NA	NA	NA	NA	NA	NA	NA	NA	NA	NA	NA	NA	Gilbertson et al. 2002
Phanerochaete	jose-ferreirae	N	N	Y	NA	NA	NA	Y	N	N	N	N	N	N	NA	NA	NA	NA	NA	NA	NA	NA	NA	NA	NA	NA	NA	NA	NA	Gilbertson et al. 2002
Phellinus	gilvus	N	Y	Y	Y	Y	N	Y	Y	Y	N	Y	Y	Y	Y	Y	Y	Y	Y	Y	Y	Y	Y	Y	Y	Y	Y	Y	Y	Hemmes & Desjardin 2002; Gilbertson et al. 2002
Phellinus	robustus	NA	Y	N	Y	Y	Y	Y	Y	Y	Y	Y	Y	Y	N	Y	Y	Y	N	N	N	N	Y	Y	Y	N	Y	Y	N	Gilbertson et al. 2001; Hemmes & Desjardin 2002; Gilbertson et al. 2002
Phellinus	fastuosus	NA	Y	N	Y	Y	N	N	N	N	N	N	Y	Y	N	Y	Y	N	Y	Y	N	N	Y	N	N	N	N	N	N	Gilbertson et al. 2002
Phellinus	grenadensis	NA	Y	Y	Y	Y	N	Y	N	N	N	N	Y	N	Y	Y	N	Y	N	N	Y	N	N	N	Y	N	Y	Y	N	Gilbertson et al. 2002
Phellinus	rufitinctus	NA	Y	N	NA	NA	NA	N	Y	N	N	Y	N	N	NA	NA	NA	NA	NA	NA	NA	NA	NA	NA	NA	NA	NA	NA	NA	Gilbertson et al. 2002
Phlebia	lilascens	NA	Y	N	N	Y	Y	Y	N	N	N	N	N	Y	N	Y	Y	N	N	N	N	N	N	N	N	N	N	N	Y	Gilbertson et al. 2001; Gilbertson et al. 2002
Phlebia	tremellosa	NA	Y	Y	N	Y	N	Y	Y	Y	N	Y	N	Y	Y	Y	N	Y	N	N	N	Y	N	Y	N	N	N	N	N	Hemmes & Desjardin 2002; Gilbertson et al. 2002
Phlebia	coccineofulva	N	N	Y	Y	N	N	N	Y	N	N	Y	N	N	Y	N	N	NA	NA	NA	NA	NA	NA	NA	NA	NA	NA	NA	NA	Gilbertson & Adaskaveg 1993; Gilbertson et al. 2002
Phlebia	coccineofulva	N	N	Y	Y	N	N	N	Y	N	N	Y	N	N	Y	N	N	NA	NA	NA	NA	NA	NA	NA	NA	NA	NA	NA	NA	Gilbertson & Adaskaveg 1993; Gilbertson et al. 2002
Phlebia	acanthocystis	NA	Y	Y	Y	Y	N	Y	Y	N	N	Y	Y	Y	Y	Y	N	Y	N	N	N	N	Y	Y	Y	Y	Y	Y	Y	Nakasone & Gilbertson 1998; Gilbertson et al. 2002 ; Justo et al. 2017
Phlebia	acerina	NA	Y	N	NA	NA	NA	Y	N	N	N	N	N	N	NA	NA	NA	NA	NA	NA	NA	NA	NA	NA	NA	NA	NA	NA	NA	Gilbertson et al. 2002
Phlebia	chrysocreas	NA	Y	N	Y	Y	N	Y	N	N	N	N	Y	N	Y	Y	N	Y	Y	N	N	N	N	N	N	Y	N	N	N	Gilbertson & Adaskaveg 1993
Phlebia	hydnoidea	NA	Y	Y	NA	NA	NA	Y	N	Y	N	Y	N	Y	NA	NA	NA	NA	NA	NA	NA	NA	NA	NA	NA	NA	NA	NA	NA	Gilbertson et al. 2002
Phlebia	subfascicularis	N	N	Y	Y	N	N	N	N	N	N	N	Y	N	Y	N	N	N	N	N	N	N	N	N	N	N	Y	N	N	Gilbertson et al. 2002
Phlebiella	tulasnelloidea	NA	Y	Y	Y	Y	Y	Y	Y	Y	N	Y	Y	Y	Y	N	Y	Y	Y	N	N	N	N	N	N	N	Y	Y	Y	Gilbertson & Adaskaveg 1993; Gilbertson et al. 2001
Phlebiella	fibrillosa	NA	Y	N	N	Y	Y	Y	N	N	N	N	N	N	N	N	Y	N	N	N	N	N	N	N	N	N	N	Y	N	Gilbertson et al. 2001; Gilbertson et al. 2002
Phlebiella	subflavidogrisea	NA	Y	Y	NA	NA	NA	N	Y	N	N	Y	N	Y	NA	NA	NA	NA	NA	NA	NA	NA	NA	NA	NA	NA	NA	NA	NA	Gilbertson et al. 2002
Phlebiopsis	flavido-alba	NA	Y	Y	NA	NA	NA	Y	Y	N	N	Y	N	Y	NA	NA	NA	NA	NA	NA	NA	NA	NA	NA	NA	NA	NA	NA	NA	Gilbertson et al. 2002
Phlebiopsis	ravenelii	N	N	Y	NA	NA	NA	Y	N	N	N	N	N	N	NA	NA	NA	NA	NA	NA	NA	NA	NA	NA	NA	NA	NA	NA	NA	Gilbertson et al. 2002
Pholiota	peleae	Y	Y	N	Y	Y	N	Y	Y	Y	N	Y	N	Y	Y	N	N	Y	Y	Y	Y	Y	Y	Y	Y	Y	Y	Y	Y	Horak et al. 1996
Pholiotina	gracilenta	NA	NA	NA	N	Y	N	N	N	N	N	N	N	Y	N	Y	N	NA	NA	NA	NA	NA	NA	NA	NA	NA	NA	NA	NA	Hemmes & Desjardin 2002
Physalacria	subpeltata	NA	N	Y	NA	NA	NA	N	N	N	N	N	Y	N	NA	NA	NA	NA	NA	NA	NA	NA	NA	NA	NA	NA	NA	NA	NA	Redhead 1979; Horak & Desjardin 1994
Physalacria	angustispora	NA	N	Y	Y	N	N	N	Y	N	N	Y	N	N	N	Y	N	Y	N	N	N	N	N	Y	N	N	N	N	N	Desjardin & Hemmes 2001
Piloderma	byssinum	N	Y	Y	NA	NA	NA	Y	N	Y	N	Y	N	N	NA	NA	NA	NA	NA	NA	NA	NA	NA	NA	NA	NA	NA	NA	NA	Gilbertson et al. 2002
Pisolithus	albus (complex)	N	N	Y	Y	N	N	Y	N	Y	Y	Y	Y	Y	N	Y	N	N	Y	N	N	N	N	N	N	N	N	N	N	Hemmes & Desjardin 2002; Phosri et al. 2012
Pleurocybella	ohiae	Y	Y	N	N	Y	N	Y	N	N	N	N	N	N	Y	N	N	N	N	N	N	N	N	N	Y	N	N	N	N	Desjardin & Hemmes 2011
Pleuroflammula	flammea	N	N	Y	Y	N	N	N	N	N	N	N	Y	N	Y	N	N	Y	N	N	Y	Y	Y	N	N	N	N	N	N	Ueki 1973
Pleurotus	djamor	N	Y	Y	Y	Y	N	Y	N	N	N	N	N	Y	Y	Y	N	Y	N	N	N	N	N	N	Y	N	N	N	N	Hemmes & Desjardin 2002; Gilbertson et al. 2002
Pleurotus	abalonus	N	Y	Y	Y	Y	N	Y	Y	N	N	Y	N	Y	Y	Y	N	Y	N	N	N	N	N	N	N	Y	N	N	N	Hemmes & Desjardin 2002; Gilbertson et al. 2002; Zervakis et al. 2003
Podaxis	pistillaris	N	N	Y	Y	N	N	Y	Y	N	Y	Y	N	N	N	N	Y	Y	N	N	Y	N	N	N	N	Y	Y	Y	Y	Hemmes & Desjardin 2002; Kierle et al. 2004
Polyporus	arcularius	NA	Y	Y	Y	Y	N	Y	Y	Y	Y	Y	Y	Y	Y	Y	Y	Y	Y	Y	Y	Y	Y	Y	Y	Y	Y	Y	Y	Gilbertson & Adaskaveg 1993; Hemmes & Desjardin 2002; Gilbertson et al. 2002
Polyporus	tricholoma	NA	Y	N	NA	NA	NA	N	N	N	N	N	N	Y	NA	NA	NA	NA	NA	NA	NA	NA	NA	NA	NA	NA	NA	NA	NA	Gilbertson et al. 2002
Postia	balsamea	N	N	Y	N	Y	N	N	N	Y	N	Y	N	N	Y	N	N	Y	N	N	N	N	N	N	N	N	N	N	N	Gilbertson et al. 2002
Postia	caesia	N	N	Y	Y	Y	N	N	Y	Y	N	Y	N	N	Y	Y	N	Y	N	N	N	N	N	N	N	N	N	N	N	Gilbertson et al. 2002
Protubera	sp. sensu Hemmes & Desjardin 2009	NA	Y	Y	N	Y	N	N	N	N	N	N	N	Y	N	Y	N	NA	NA	NA	NA	NA	NA	NA	NA	NA	NA	NA	NA	Hemmes & Desjardin 2009
Psathyrella	aff. singeri	N	N	Y	Y	N	N	Y	N	N	N	N	N	N	N	Y	N	NA	NA	NA	NA	NA	NA	NA	NA	NA	NA	NA	NA	Hemmes & Desjardin 2002; Gilbertson et al. 2002
Psathyrella	fuscifolia	N	Y	Y	N	Y	N	N	N	N	N	N	N	Y	N	Y	N	NA	NA	NA	NA	NA	NA	NA	NA	NA	NA	NA	NA	Hemmes & Desjardin 2002; Gilbertson et al. 2002
Psathyrella	hydrophila	N	Y	Y	Y	Y	N	N	N	N	N	N	N	Y	Y	Y	N	N	N	N	N	N	N	N	N	Y	N	Y	N	Ueki 1973; Hemmes & Desjardin 2002; Gilbertson et al. 2002
Pseudobaeospora	wipapatiae	N	N	Y	Y	N	N	Y	N	N	N	N	N	N	Y	N	N	Y	N	N	N	N	N	N	N	N	Y	N	N	Desjardin et al. 2014
Pseudocolus	fusiformis	N	N	Y	Y	N	N	Y	N	N	N	N	Y	Y	Y	N	Y	N	Y	N	N	N	N	N	N	N	N	N	Y	Hemmes & Desjardin 2002; Hemmes & Desjardin 2009
Pseudomerulius	curtisii	NA	Y	Y	Y	Y	N	Y	Y	Y	N	Y	Y	Y	Y	Y	N	Y	N	N	N	N	Y	N	Y	N	Y	N	N	Raabe et al. 1981; Farr et al. 1989; Gilbertson & Hemmes 1997b; Hemmes & Desjardin 2002
Psilocybe	copraphila	N	N	Y	Y	N	Y	Y	Y	N	N	Y	Y	N	Y	Y	Y	N	N	N	N	N	Y	N	N	Y	N	N	Y	Ueki 1973; Allen 1993; Hemmes & Desjardin 2002
Psilocybe	semiglobata	N	N	Y	N	Y	N	Y	N	N	N	N	N	N	Y	Y	N	N	N	N	N	Y	N	N	N	N	N	N	N	Ueki 1973; Hemmes & Desjardin 2002
Psilocybe	cyanescens	N	N	Y	N	Y	N	N	Y	N	N	Y	N	N	N	N	Y	N	N	N	N	N	N	N	N	N	N	Y	Y	https://mushroomobserver.org/304677?q=1h5Bc; This list
Pterulicium	subsimplex	NA	Y	N	N	Y	N	Y	N	N	N	N	N	N	Y	N	N	N	N	N	N	Y	N	N	N	N	N	N	N	Gilbertson et al. 2002
Pycnoporus	sanguineus	NA	Y	Y	Y	Y	N	Y	Y	Y	N	Y	Y	Y	Y	Y	Y	Y	Y	Y	Y	Y	Y	Y	Y	Y	Y	Y	Y	Gilbertson & Adaskaveg 1993; Gilbertson et al. 2002
Pycnoporus	cinnabarinus	N	N	Y	Y	Y	N	Y	N	N	N	N	N	Y	Y	Y	N	Y	N	N	N	Y	N	N	N	Y	N	N	Y	Gilbertson et al. 2002
Pyrrhoglossum	pyrrhum	NA	Y	N	N	Y	N	N	N	N	N	N	N	Y	N	Y	N	NA	NA	NA	NA	NA	NA	NA	NA	NA	NA	NA	NA	Hemmes & Desjardin 2002; Gilbertson et al. 2002
Radulomyces	kamaaina	Y	Y	N	N	N	Y	Y	N	N	N	N	N	N	N	N	Y	N	N	N	N	N	N	N	N	N	N	Y	N	Gilbertson et al. 2001; Gilbertson et al. 2002
Radulomyces	poni	Y	Y	N	N	Y	N	Y	N	N	N	N	N	N	Y	Y	N	N	N	N	N	N	N	N	N	N	N	N	Y	Gilbertson et al. 2001; Gilbertson et al. 2002
Radulomyces	tantalusensis	N	N	Y	Y	Y	N	Y	N	N	N	N	Y	N	Y	Y	N	N	N	N	N	N	N	N	N	N	Y	N	N	Gilbertson & Nakasone 2003
Ramaria	fragillima	N	N	Y	Y	N	N	Y	N	N	N	N	Y	Y	Y	Y	N	N	Y	N	N	N	N	N	N	N	N	N	N	Hemmes & Desjardin 2002
Ramariopsis	kunzei	N	N	Y	N	Y	N	N	Y	N	N	Y	N	N	N	N	Y	NA	NA	NA	NA	NA	NA	NA	NA	NA	NA	NA	NA	Hemmes & Desjardin 2002
Resinicium	friabile	NA	Y	Y	Y	Y	N	Y	Y	Y	N	Y	N	Y	Y	Y	N	Y	Y	N	N	N	N	Y	Y	Y	Y	Y	Y	Gilbertson & Adaskaveg 1993; Gilbertson et al. 2002; Gilbertson & Hemmes 1997; Nakasone 2007
Resinicium	saccharicola	N	N	Y	NA	NA	NA	N	N	N	N	N	Y	N	NA	NA	NA	NA	NA	NA	NA	NA	NA	NA	NA	NA	NA	NA	NA	Gilbertson et al. 2002
Resupinatus	striatulus	N	Y	N	N	N	Y	Y	N	N	N	N	N	N	N	N	Y	Y	N	N	N	N	N	N	N	N	N	N	N	Gilbertson et al. 2001; Gilbertson et al. 2002
Resupinatus	applicatus	N	Y	Y	Y	N	N	Y	N	Y	N	Y	N	Y	Y	N	Y	N	N	N	Y	N	N	N	N	N	N	N	Y	Gilbertson et al. 2002
Rhodocollybia	laulaha	NA	Y	Y	Y	Y	N	Y	Y	N	N	Y	N	Y	Y	Y	N	Y	Y	Y	Y	Y	Y	Y	Y	Y	Y	Y	Y	Desjardin et al. 1999; Desjardin et al. 1999
Rhodonia	placenta	N	N	Y	N	Y	N	N	Y	N	N	Y	N	N	N	Y	N	Y	N	N	N	N	N	N	N	N	N	N	N	Gilbertson et al. 2002
Rickenella	fibula	N	N	Y	Y	N	N	Y	N	N	N	N	N	N	Y	Y	N	Y	N	N	N	N	Y	N	Y	N	N	N	N	Hemmes & Desjardin 2002
Rigidoporus	microporus	NA	Y	Y	Y	N	Y	Y	Y	N	Y	Y	Y	N	Y	N	Y	Y	N	Y	N	N	Y	Y	Y	Y	Y	Y	Y	Gilbertson & Adaskaveg 1993; Gilbertson et al. 2002
Rigidoporus	ulmarius	NA	Y	Y	Y	Y	N	Y	N	N	N	N	N	Y	Y	Y	N	Y	Y	N	Y	Y	Y	Y	Y	Y	Y	Y	Y	Gilbertson & Adaskaveg 1993; Gilbertson et al. 2002
Rigidoporus	vinctus	NA	Y	Y	Y	Y	N	Y	Y	Y	N	Y	Y	Y	Y	Y	N	Y	N	Y	N	N	Y	Y	Y	Y	Y	Y	Y	Gilbertson & Adaskaveg 1993; Gilbertson et al. 2002
Rigidoporus	vitreus	NA	Y	Y	Y	N	N	Y	Y	N	N	Y	N	N	Y	N	N	Y	N	N	N	N	Y	N	N	Y	N	N	N	Gilbertson & Adaskaveg 1993; Gilbertson et al. 2002
Rigidoporus	lineatus	N	N	Y	Y	Y	N	Y	N	N	N	N	Y	Y	Y	Y	N	N	N	N	N	Y	N	N	Y	N	N	N	N	Gilbertson & Adaskaveg 1993; Gilbertson et al. 2002
Rigidoporus	undatus	NA	Y	Y	Y	Y	N	Y	N	N	N	N	Y	N	Y	Y	N	N	N	N	N	N	Y	Y	Y	N	Y	Y	N	Gilbertson et al. 2002
Rigidoporus	sanguinolentus	N	N	Y	Y	N	N	N	N	N	N	N	Y	N	Y	N	N	N	N	N	N	N	N	N	N	N	Y	N	N	Gilbertson et al. 2002
Ripartitella	alba	NA	NA	NA	NA	NA	NA	NA	NA	NA	NA	NA	NA	NA	NA	NA	NA	NA	NA	NA	NA	NA	NA	NA	NA	NA	NA	NA	NA	Wartchow et al. 2007; https://www.nybg.org/bsci/res/hall/alba.html
Russula	sp. sensu Hayward & Hynson 2014	Y	Y	N	Y	Y	N	Y	N	N	N	N	Y	N	N	Y	Y	NA	NA	NA	NA	NA	NA	NA	NA	NA	NA	NA	NA	Hayward & Hynson 2014
Saproamanita	manicata	N	N	Y	Y	N	N	Y	N	N	N	N	N	N	Y	Y	Y	N	N	N	Y	N	N	N	N	Y	Y	Y	N	Hemmes & Desjardin 2008; Amanitaceae.org
Sarcodon	atroviridis	N	N	Y	Y	N	N	Y	N	N	N	N	Y	N	Y	Y	N	Y	Y	N	Y	Y	Y	Y	Y	Y	Y	Y	Y	Hemmes & Desjardin 2002
Schizophyllum	commune	N	Y	Y	Y	Y	N	Y	Y	N	Y	Y	Y	Y	Y	Y	Y	N	Y	Y	N	Y	Y	Y	Y	Y	N	Y	Y	Hemmes & Desjardin 2002
Scleroderma	cepa	N	N	Y	Y	N	N	Y	Y	Y	N	Y	Y	Y	Y	N	N	N	N	N	N	N	N	Y	N	N	N	Y	N	Ueki 1973; Hemmes & Desjardin 2002; Hayward & Hynson 2014
Scleroderma	verrucosum	N	N	Y	Y	N	N	Y	Y	Y	N	Y	Y	Y	N	N	Y	N	N	N	N	N	N	N	Y	N	N	N	N	Ueki 1973; Hemmes & Desjardin 2002; Hayward & Hynson 2014
Scleroderma	sp. sensu Hayward & Hynson 2014	Y	Y	N	Y	Y	N	Y	N	N	N	N	Y	N	N	Y	Y	NA	NA	NA	NA	NA	NA	NA	NA	NA	NA	NA	NA	Hayward & Hynson 2014
Scopuloides	rimosa	NA	Y	Y	Y	N	N	Y	Y	N	N	Y	Y	N	Y	Y	Y	Y	N	N	N	N	N	Y	Y	Y	Y	Y	Y	Gilbertson et al. 2002; Gilbertson & Nakasone 2003; Floudas & Hibbett 2015; Justo et al. 2017
Scopuloides	magnacystidiata	N	N	Y	Y	Y	N	Y	N	N	N	N	N	N	Y	Y	N	N	N	N	N	N	N	N	N	N	Y	N	N	Gilbertson & Nakasone 2003
Scytinostroma	hemidichophyticum	NA	Y	Y	Y	Y	N	Y	N	Y	N	Y	N	N	Y	Y	N	Y	N	N	N	N	N	N	Y	N	N	N	N	Gilbertson & Hemmes 1997; Gilbertson et al. 2002
Scytinostroma	portentosum	NA	Y	Y	Y	Y	N	Y	Y	N	N	Y	N	N	Y	Y	N	N	N	N	N	N	Y	Y	Y	Y	Y	N	N	Gilbertson et al. 2002
Scytinostroma	duriusculum	N	N	Y	Y	N	N	Y	Y	N	N	Y	N	N	Y	N	N	N	N	N	N	N	N	Y	N	Y	N	N	N	Gilbertson et al. 2002
Scytinostroma	ochroleucum	N	N	Y	NA	NA	NA	Y	N	Y	N	Y	N	Y	NA	NA	NA	NA	NA	NA	NA	NA	NA	NA	NA	NA	NA	NA	NA	Gilbertson et al. 2002
Sebacina	aspera	NA	NA	NA	Y	N	N	Y	Y	N	N	Y	N	N	N	Y	N	N	N	N	N	N	N	Y	N	N	N	N	N	Gilbertson et al. 2002
Sebacina	epigaea	N	N	Y	Y	N	N	Y	N	N	N	N	N	N	Y	N	N	Y	N	N	N	N	N	N	N	N	N	N	N	Gilbertson et al. 2002
Sebacina	incrustans	N	N	Y	N	Y	N	N	N	Y	N	Y	N	N	Y	N	N	Y	N	N	N	N	N	N	N	N	N	N	N	Gilbertson et al. 2002
Serpula	himantioides	NA	Y	N	N	N	Y	Y	N	N	N	N	N	N	N	Y	N	N	N	N	N	N	N	N	Y	N	N	N	N	Gilbertson & Hemmes 1997b; Gilbertson et al. 2002
Setchelliogaster	tenuipes	N	N	Y	NA	NA	NA	N	Y	N	Y	Y	N	N	NA	NA	NA	NA	NA	NA	NA	NA	NA	NA	NA	NA	NA	NA	NA	Hemmes & Desjardin 2002
Sidera	lunata	NA	Y	Y	N	Y	N	Y	N	N	N	N	N	Y	N	Y	N	NA	NA	NA	NA	NA	NA	NA	NA	NA	NA	NA	NA	Gilbertson & Adaskaveg 1993; Gilbertson et al. 2002
Sidera	lenis	NA	Y	N	N	Y	N	Y	N	N	N	N	N	Y	N	Y	N	N	N	N	N	N	Y	N	N	N	N	Y	N	Gilbertson et al. 2002
Sistotrema	brinkmannii	NA	Y	Y	NA	NA	NA	N	N	N	N	N	Y	N	NA	NA	NA	NA	NA	NA	NA	NA	NA	NA	NA	NA	NA	NA	NA	Gilbertson et al. 2002
Sistotrema	subtrigonospermum	N	N	Y	NA	NA	NA	N	N	N	N	N	Y	N	NA	NA	NA	NA	NA	NA	NA	NA	NA	NA	NA	NA	NA	NA	NA	Gilbertson et al. 2002
Sistotremastrum	niveocremeum	N	N	Y	NA	NA	NA	N	N	N	N	N	N	Y	NA	NA	NA	N	N	N	N	N	N	Y	Y	N	N	N	N	Gilbertson et al. 2002
Skeletocutis	odora	NA	Y	N	Y	Y	N	Y	N	N	N	N	N	N	Y	Y	N	N	N	N	N	N	Y	N	N	Y	N	Y	N	Gilbertson et al. 2002; Ginns 1984
Skeletocutis	lilacina	NA	Y	Y	Y	Y	N	Y	Y	Y	N	Y	Y	Y	Y	Y	N	Y	N	N	N	N	Y	N	N	N	N	N	Y	Gilbertson et al. 2002
Spongiporus	perdelicatus	NA	Y	Y	N	Y	N	Y	N	N	N	N	N	N	Y	Y	N	N	N	N	N	N	N	Y	N	N	Y	N	N	Gilbertson et al. 2002
Spongiporus	floriformis	N	N	Y	NA	NA	NA	N	Y	N	N	Y	N	N	NA	NA	NA	NA	NA	NA	NA	NA	NA	NA	NA	NA	NA	NA	NA	Gilbertson et al. 2002
Steccherinum	rawakense	NA	Y	Y	Y	N	N	Y	N	N	N	N	Y	N	Y	N	N	Y	N	N	N	N	N	N	N	N	N	N	N	Gilbertson et al. 2002
Steccherinum	ochraceum	N	N	Y	Y	N	N	Y	N	Y	N	Y	Y	N	Y	Y	N	Y	Y	Y	N	N	N	N	N	N	Y	Y	N	Gilbertson et al. 2002
Stereum	hirsutum	NA	Y	Y	N	Y	Y	Y	N	Y	N	Y	N	Y	Y	Y	Y	Y	N	N	N	N	N	N	Y	Y	N	N	N	Hemmes & Desjardin 2002; Gilbertson et al. 2002
Stereum	ostrea	N	N	Y	N	Y	N	N	N	Y	N	Y	Y	N	Y	N	N	Y	N	N	N	Y	N	N	N	N	N	N	N	Gilbertson et al. 2002
Stereum	sanguinolentum	N	N	Y	N	Y	Y	N	Y	N	N	Y	N	N	N	Y	N	Y	N	N	N	N	N	N	N	N	N	Y	N	Gilbertson et al. 2002
Stropharia	variicolor	N	N	Y	Y	N	N	Y	N	N	N	N	N	N	Y	N	N	N	N	N	N	Y	Y	Y	Y	Y	Y	Y		Desjardin & Hemmes 2001; Hemmes & Desjardin 2002; Gilbertson et al. 2002
Stypella	grilletii	N	N	Y	Y	N	N	Y	N	N	N	N	Y	N	Y	Y	N	Y	Y	N	N	N	N	Y	N	N	N	N	Y	Gilbertson et al. 2002
Subulicystidium	cochleum	NA	Y	Y	Y	N	N	Y	N	N	N	N	Y	N	Y	Y	Y	N	N	N	N	N	Y	N	Y	Y	N	N	N	Gilbertson et al. 2002
Subulicystidium	longisporum	NA	Y	Y	Y	Y	N	Y	Y	Y	N	Y	Y	Y	Y	Y	N	Y	N	N	N	N	Y	Y	Y	Y	Y	Y	Y	Gilbertson et al. 2002
Suillus	brevipes	N	N	Y	N	Y	Y	Y	Y	Y	N	Y	N	Y	N	Y	Y	N	N	Y	N	Y	Y	N	N	N	Y	Y	N	Hemmes & Desjardin 2002; Hemmes & Desjardin 2008
Suillus	granulatus	N	N	Y	Y	Y	Y	Y	Y	N	N	Y	Y	Y	Y	Y	N	Y	N	Y	N	N	N	N	Y	Y	N	Y	N	Hemmes & Desjardin 2002; Hemmes & Desjardin 2008
Suillus	salmonicolor	N	N	Y	Y	Y	N	Y	N	N	Y	Y	N	Y	Y	Y	N	Y	N	N	Y	N	N	N	N	N	Y	Y	N	Hemmes & Desjardin 2002; Hemmes & Desjardin 2008
Suillus	luteus	N	N	Y	N	Y	N	Y	Y	N	N	Y	N	N	N	Y	N	NA	NA	NA	NA	NA	NA	NA	NA	NA	NA	NA	NA	Hynson et al. 2013
Suillus	pungens	N	N	Y	Y	Y	N	Y	Y	N	N	Y	N	N	Y	Y	N	N	N	Y	N	N	N	N	N	N	Y	N	N	Hynson et al. 2013
Tapinella	panuoides	NA	Y	Y	N	Y	N	N	Y	N	N	Y	N	N	N	Y	Y	NA	NA	NA	NA	NA	NA	NA	NA	NA	NA	NA	NA	Gilbertson & Adaskaveg 1993; Gilbertson & Hemmes 1997b
Tetrapyrgos	nigripes	N	N	Y	Y	Y	N	Y	N	Y	N	Y	Y	Y	Y	Y	N	Y	Y	Y	N	N	N	N	N	N	N	Y	Y	Doyle 1985; Desjardin et al. 1992; Jenkinson et al. 2014
Tetrapyrgos	alba	N	N	Y	Y	N	N	Y	Y	Y	N	Y	N	N	Y	N	N	NA	NA	NA	NA	NA	NA	NA	NA	NA	NA	NA	NA	Hemmes & Desjardin 2002
Tetrapyrgos	simulans	N	N	Y	Y	N	N	N	N	N	N	N	Y	N	Y	N	N	Y	Y	N	Y	Y	Y	N	Y	Y	N	Y	Y	Mueller et al. 2007
Thelephora	terrestris	N	N	Y	Y	Y	N	Y	N	N	N	N	N	Y	N	Y	N	Y	N	N	N	N	N	N	N	N	N	N	N	Hemmes & Desjardin 2002; Gilbertson et al. 2002
Tinctoporellus	epimiltinus	NA	Y	Y	Y	N	N	Y	Y	N	N	Y	Y	N	Y	N	N	Y	N	N	N	N	Y	Y	Y	N	Y	Y	N	Gilbertson & Adaskaveg 1993; Gilbertson et al. 2002
Tomentella	sp. 1 sensu Hayward & Hynson 2014	Y	Y	N	Y	Y	N	Y	Y	N	N	Y	Y	N	N	Y	Y	NA	NA	NA	NA	NA	NA	NA	NA	NA	NA	NA	NA	Hayward & Hynson 2014
Tomentella	sp. 2 sensu Hayward & Hynson 2014	Y	Y	N	Y	Y	N	Y	N	N	N	N	Y	N	N	Y	Y	NA	NA	NA	NA	NA	NA	NA	NA	NA	NA	NA	NA	Hayward & Hynson 2014
Trametes	hirsuta	NA	Y	Y	Y	Y	Y	Y	Y	N	N	Y	Y	Y	N	Y	Y	Y	N	N	Y	N	Y	Y	N	N	Y	Y	Y	Gilbertson et al. 2001; Gilbertson et al. 2001; Gilbertson et al. 2002
Trametes	versicolor	NA	Y	Y	Y	Y	Y	Y	Y	Y	N	Y	Y	Y	Y	Y	Y	Y	Y	Y	Y	Y	Y	Y	Y	Y	Y	Y	Y	Gilbertson & Adaskaveg 1993; Gilbertson et al. 2001; Hemmes & Desjardin 2002; Gilbertson et al. 2002
Trametopsis	cervina	NA	Y	Y	Y	Y	N	Y	N	N	N	N	N	Y	Y	Y	N	Y	N	N	N	N	N	Y	N	N	Y	N	N	Gilbertson et al. 2002
Trechispora	farinacea	NA	Y	Y	Y	Y	N	Y	Y	Y	N	Y	Y	Y	Y	Y	N	Y	N	N	N	N	Y	Y	Y	Y	Y	Y	Y	Gilbertson & Adaskaveg 1993; Gilbertson & Hemmes 1997; Gilbertson et al. 2002
Trechispora	byssinella	NA	Y	N	N	Y	N	Y	N	N	N	N	N	N	Y	N	N	Y	N	N	N	N	N	N	N	N	N	N	N	Gilbertson et al. 2002
Trechispora	microspora	NA	Y	Y	Y	N	N	Y	N	N	N	N	N	N	Y	N	N	N	N	N	N	N	Y	N	N	N	N	N	Y	Gilbertson et al. 2002
Trechispora	mollusca	NA	Y	Y	Y	Y	N	N	N	Y	N	Y	N	Y	Y	Y	N	Y	N	N	N	N	Y	N	N	Y	N	N	Y	Gilbertson et al. 2002
Trechispora	stellulata	NA	Y	N	N	Y	N	Y	N	N	N	N	N	N	N	Y	N	N	N	N	N	N	N	N	N	N	N	Y	N	Gilbertson et al. 2002
Trechispora	clanculare	N	N	Y	N	Y	N	N	N	N	N	N	N	Y	N	Y	N	Y	N	N	N	N	N	N	N	N	N	N	N	Gilbertson et al. 2002
Tricholomopsis	rutilans	N	N	Y	N	Y	N	N	N	Y	N	Y	N	Y	N	Y	N	Y	N	N	N	N	N	N	N	N	N	N	N	Gilbertson et al. 2002
Tropicoporus	melleoporus	NA	Y	Y	NA	NA	NA	Y	Y	N	N	Y	N	N	NA	NA	NA	NA	NA	NA	NA	NA	NA	NA	NA	NA	NA	NA	NA	Gilbertson et al. 2002
Truncospora	tephropora	NA	Y	Y	Y	N	N	Y	Y	Y	N	Y	Y	Y	N	Y	N	NA	NA	NA	NA	NA	NA	NA	NA	NA	NA	NA	NA	Gilbertson & Adaskaveg 1993; Gilbertson et al. 2002
Tubulicium	dussii	NA	Y	Y	Y	Y	N	Y	Y	N	N	Y	Y	N	Y	Y	Y	Y	N	N	N	N	Y	Y	Y	Y	Y	Y	Y	Boquiren 1971; Gilbertson & Hemmes 1997; Gilbertson et al. 2002
Tubulicium	vermiferum	NA	Y	Y	Y	Y	N	Y	N	N	N	N	Y	N	Y	Y	Y	Y	N	N	N	N	N	Y	Y	N	N	Y	N	Gilbertson et al. 2002
Tubulicrinis	calothrix	NA	Y	Y	Y	Y	Y	Y	Y	Y	Y	Y	Y	Y	Y	Y	Y	Y	N	N	N	N	Y	Y	Y	Y	Y	Y	Y	Gilbertson et al. 2001; Gilbertson et al. 2002
Tubulicrinis	subulatus	NA	Y	Y	N	Y	Y	Y	N	N	N	N	N	N	N	Y	Y	N	N	N	N	N	N	Y	N	N	N	Y	Y	Gilbertson et al. 2001; Gilbertson et al. 2002
Tubulicrinis	gracillimus	NA	Y	N	N	Y	N	Y	N	N	N	N	N	N	N	Y	Y	N	N	N	N	N	N	N	N	N	N	Y	N	Gilbertson et al. 2001; Gilbertson et al. 2002; Nakasone 2007
Tubulicrinis	accendens	NA	Y	N	N	Y	N	Y	N	N	N	N	N	N	N	Y	N	N	N	N	N	N	Y	N	N	N	N	N	N	Gilbertson et al. 2002
Tubulicrinis	chaetophorus	NA	Y	N	N	Y	N	Y	N	N	N	N	N	N	N	Y	N	NA	NA	NA	NA	NA	NA	NA	NA	NA	NA	NA	NA	Gilbertson & Adaskaveg 1993
Tubulicrinis	effugiens	NA	Y	N	N	Y	Y	Y	N	N	N	N	N	N	N	N	Y	N	N	N	N	N	N	N	N	N	N	Y	N	Gilbertson et al. 2001
Tulasnella	calospora	NA	Y	N	NA	NA	NA	N	N	N	N	N	N	Y	NA	NA	NA	NA	NA	NA	NA	NA	NA	NA	NA	NA	NA	NA	NA	Gilbertson et al. 2002
Tulasnella	pinicola	N	N	Y	NA	NA	NA	N	N	N	N	N	N	Y	NA	NA	NA	NA	NA	NA	NA	NA	NA	NA	NA	NA	NA	NA	NA	Gilbertson et al. 2002
Tulostoma	fimbriata	NA	Y	N	N	N	Y	Y	N	N	N	N	N	N	N	N	Y	N	N	N	N	Y	N	N	Y	N	N	N	N	Gilbertson et al. 2001; Hemmes & Desjardin 2002
Tulostoma	involucratum	N	Y	Y	Y	N	Y	Y	Y	N	N	Y	N	N	N	N	Y	N	N	N	N	N	N	N	N	N	Y	Y	N	Gilbertson et al. 2001; Hemmes & Desjardin 2002
Tulostoma	sp. 1 sensu Gilbertson et al 2001	NA	NA	NA	N	Y	Y	Y	N	N	N	N	N	N	N	N	Y	Y	N	N	N	N	N	N	N	N	N	N	N	Gilbertson et al. 2001
Tulostoma	sp. 2 sensu Gilbertson et al 2001	NA	NA	NA	N	Y	Y	Y	N	N	N	N	N	N	N	N	Y	N	N	N	N	N	N	N	N	N	N	Y	N	Gilbertson et al. 2001
Tulostoma	beccarianum	NA	Y	N	N	N	Y	Y	N	N	N	N	N	N	N	N	Y	N	N	N	N	N	N	N	N	N	Y	N	N	Gilbertson et al. 2001
Tulostoma	dumeticola	N	N	Y	Y	N	N	Y	N	N	N	N	N	N	N	N	Y	NA	NA	NA	NA	NA	NA	NA	NA	NA	NA	NA	NA	Hemmes & Desjardin 2002
Tulostoma	exasperatum	N	NA	NA	NA	NA	NA	Y	N	N	N	N	N	N	NA	NA	NA	N	N	N	N	N	N	N	Y	N	N	Y	Y	Wright 1987
Tulostoma	rivulosum	N	NA	NA	Y	N	N	Y	N	N	N	N	Y	N	N	Y	Y	N	N	N	N	N	N	Y	N	N	N	N	N	Wright 1987
Vararia	gomezii	NA	Y	Y	Y	N	N	Y	N	N	N	N	N	N	Y	N	N	Y	N	N	N	N	Y	N	N	N	N	N	N	Gilbertson & Adaskaveg 1993; Gilbertson & Hemmes 1997; Gilbertson et al. 2002
Vararia	microhyphidia	Y	Y	N	Y	N	N	Y	N	N	N	N	Y	N	Y	Y	N	Y	N	N	N	N	N	N	N	N	N	Y	N	Gilbertson & Hemmes 1997; Gilbertson et al. 2002
Vascellum	floridanum	N	N	Y	Y	N	N	Y	N	N	N	N	N	N	Y	N	N	NA	NA	NA	NA	NA	NA	NA	NA	NA	NA	NA	NA	Hemmes & Desjardin 2002
Vesiculomyces	epitheloides	NA	Y	Y	Y	Y	N	Y	Y	Y	N	Y	Y	N	Y	Y	N	Y	N	N	N	N	Y	Y	Y	Y	Y	Y	Y	Gilbertson & Adaskaveg 1993; Gilbertson et al. 2002
Volvariella	volvacea	N	N	Y	Y	N	N	Y	N	N	N	N	Y	Y	Y	N	N	Y	Y	N	N	N	N	Y	Y	N	N	Y	N	Ueki 1973; Desjardin & Hemmes 2001; Hemmes & Desjardin 2002; Gilbertson et al. 2002
Volvariella	bombycina	N	N	Y	Y	N	N	N	N	N	Y	Y	N	N	N	N	Y	Y	N	N	N	N	N	N	N	N	N	N	N	Desjardin & Hemmes 2001; Gilbertson et al. 2002
Volvopluteus	earlei	N	N	Y	Y	N	N	Y	N	N	N	N	N	N	Y	N	N	Y	N	N	N	N	N	N	N	N	N	N	N	Desjardin & Hemmes 2001
Xenasma	rimicola	N	N	Y	Y	N	N	N	Y	N	N	Y	N	N	N	Y	N	Y	N	N	N	N	N	N	N	N	N	N	N	Gilbertson et al. 2002
Xenasmatella	alnicola	NA	Y	Y	Y	N	N	Y	N	Y	N	Y	N	N	N	Y	N	Y	N	N	N	N	N	N	Y	N	N	N	N	Gilbertson et al. 2002
Xylobolus	illudens	N	N	Y	Y	N	N	N	N	Y	N	Y	N	N	N	Y	N	Y	N	N	N	N	N	N	N	N	N	N	N	Gilbertson et al. 2002
Xylodon	flaviporus	NA	Y	Y	Y	N	N	Y	Y	Y	N	Y	Y	Y	Y	N	N	NA	NA	NA	NA	NA	NA	NA	NA	NA	NA	NA	NA	Gilbertson & Adaskaveg 1993; Gilbertson & Hemmes 1997; Gilbertson et al. 2002; Reibesehl & Langer 2017
Xylodon	paradoxus	NA	Y	Y	Y	Y	N	Y	Y	Y	Y	Y	Y	N	Y	Y	Y	Y	N	Y	Y	Y	Y	Y	N	Y	Y	Y	Y	Gilbertson et al. 2002; Riebesehl & Langer 2017
Xylodon	raduloides	NA	Y	Y	N	Y	N	Y	N	Y	N	Y	N	Y	N	Y	N	Y	N	Y	N	N	N	N	N	N	N	N	N	Gilbertson et al. 2002; Riebesehl & Langer 2017

## Sheet: Metadata
Supp_Table_2 is based on a prior unpublished list of Hawaiian Agaricomycotina and consulted references outlined in the methods. This list was used to analyze species richness. A 'Y' in a field indicates the occurrence of the species in that habitat, month, island, or vegetation type. In the 'Native (origin)' field, a 'Y' indicates a native species, 'N' a non-native species, and 'NA' a species of …

## Sheet: Full_References
Allen 1998	Allen, J. (1998). Ethnomycological Journals. Sacred Mushroom Studies Volume IV. Magic Mushrooms of the Hawaiian Islands. Psilly Publications & Raverbooks.
Arnold 1944	Arnold, H. L. (1968). Poisonous plants of Hawaii. The Charles E. Tuttle Company, Inc.
Tulloss, R. (n.d.)	Tulloss, R. Amanita manicata—Amanitaceae.org—Taxonomy and Morphology of Amanita and Limacella. Studies in the Amanitaceae. Retrieved September 9, 2021, from http://www.amanitaceae.org/?Amanita+manicata
Banik et al. 2010	Banik, M. T., Lindner, D. L., Ota, Y., & Hattori, T. (2010). Relationships among North American and Japanese Laetiporus isolates inferred from molecular phylogenetics and single-spore incompatibility reactions. Mycologia, 102(4), 911–917.
Baroni & Gates 2012	Baroni, T. J., & Gates, G. (2012). New species and records of Rhodocybe (Entolomataceae, Agaricales) from Tasmania. Australian Systematic Botany, 22, 363–393. https://doi.org/10.1007/978-94-007-4679-4_4
Berkeley & Curtis 1851	Berkeley, M. J., & Curtis, M. A. (1851). Descriptions of new species of fungi collected by the U.S. Exploring Expedition. American Journal of Science and Arts, 11(2), 93–95.
Boidin et al. 1997	Boidin, J., Lanquetin, P., & Gilles, G. (1997). Contribution à la connaissance du genre Asterostroma Massee 1889 (Basidiomycotina). Bulletin Trimestriel de La Société Mycologique de France, 113(4), 269–301.
Boquiren 1971	Boquiren, D. T. (1971). The Genus Epithele. Mycologia, 63(5), 937–957. https://doi.org/10.1080/00275514.1971.12019189
Brodie 1971	Brodie, H. (1971). Cyathus crassimurus sp. Nov. From Hawaii. Canadian Journal of Botany, 49(Journal Article), 1609–1611. https://doi.org/10.1139/b71-225
Brodie 1972	Brodie, H. J. (1972). The Nidulariaceae or bird’s nest fungi of the Hawaiian Islands. Canadian Journal of Botany, 50(3), 643–646. https://doi.org/10.1139/b72-079
Burt 1923	Burt, E. A. (1923). Higher fungi of the Hawaiian Islands. Annals of the Missouri Botanical Garden, 10(2), 179–189.
Cash 1938	Cash, E. K. (1938). New Records of Hawaiian Discomycetes. Mycologia, 30(1), 97–107. https://doi.org/10.1080/00275514.1938.12017255
Chen et al. 2018	Chen, J., Parra, L., De Kesel, A., Khalid, A., Qasim, T., Ashraf, A., Bahkali, A., Hyde, K., Zhao, R., & Callac, P. (2016). Inter- and intra-specific diversity in Agaricus endoxanthus and allied species reveals a new taxon, A. punjabensis. Phytotaxa, 252(1), 1–16. https://doi.org/10.11646/phytotaxa.252.1.1
Cobb 1906	Cobb, N. A. (1906). Bulletin Number 5. Fungus Maladies of the Sugar Cane: Bulletin Number 5. Report of the work of the experiment station of the Hawaiian Sugar Planters’ Association Experiment Station, Division of Pathology and Physiology, 1-254.
Cobb 1909	Cobb, N. A. (1909). Bulletin Number 6. Fungus Maladies of the Sugar Cane: Bulletin Number 6. Report of the work of the experiment station of the Hawaiian Sugar Planters’ Association Experiment Station, 5-30.
Co-David et al. 2009	Co-David, D., Langeveld, D., & Noordeloos, M. (2009). Molecular phylogeny and spore evolution of Entolomataceae. Persoonia - Molecular Phylogeny and Evolution of Fungi, 23, 147–176.
Desjardin & Baroni 1991	Desjardin, D. E., & Baroni, T. J. (1991). A New Species of Pouzaromyces from the Hawaiian Islands. Mycologia, 83(6), 832–835. https://doi.org/10.1080/00275514.1991.12026092
Desjardin & Hemmes 1997	Desjardin, D. E., & Hemmes, D. E. (1997). Agaricales of the Hawaiian Islands. 4: Hygrophoraceae. Mycologia, 89(4), 615–638. https://doi.org/10.2307/3761000
Desjardin & Hemmes 2001	Desjardin, D. E., & Hemmes, D. E. (2001). Agaricales of the Hawaiian Islands—7. Notes on Volvariella, Mycena sect. Radiatae, Physalacria, Porpoloma and Stropharia. Harvard Papers in Botany, 6(1), 85–103.
Desjardin & Hemmes 2011	Desjardin, D. E., & Hemmes, D. E. (2011). Agaricales of the Hawaiian Islands 9. Five new white-spored species from native montane wet forests. Mycologia, 103(6), 1441–1450.
Desjardin & Horak 1999	Desjardin, D., & Horak, E. (1999). Agaricales of Indonesia. 1. A new cyphelloid genus (Lecanocybe lateralis gen. et sp. nov.) from Java and the Hawaiian Islands. Sydowia, 51, 20–26.
Desjardin 1993	Desjardin, D. E. (1993). Incrustocalyptella Hapuuae Sp. Nov. And Favolaschia Minima from Native Forests of Hawai’i. Mycologia, 85(6), 1017–1019. https://doi.org/10.1080/00275514.1993.12026363
Desjardin 1995	Desjardin, D. E. (1995). A preliminary accounting of the worldwide members of Mycena sect. Sacchariferae. Bibliotheca Mycologica, 159, 1–89.
Desjardin et al. 1999	Desjardin, D. E., Halling, R. E., & Hemmes, D. E. (1999). Agaricales of the Hawaiian Islands. 5. The Genera Rhodocollybia and Gymnopus. Mycologia, 91(1), 166–176. https://doi.org/10.2307/3761206
Desjardin et al. 1992	Desjardin, D. E., Wong, G. J., & Hemmes, D. E. (1992). Agaricales of the Hawaiian Islands. I. Marasmioid fungi: New species, new distributional records, and poorly known taxa. Canadian Journal of Botany, 70(3), 530–542.
Desjardin et al. 2014	Desjardin, D. E., Hemmes, D. E., & Perry, B. A. (2014). A ruby-colored Pseudobaeospora species is described as new from material collected on the island of Hawaii. Mycologia, 106(3), 456–463. https://doi.org/10.3852/13-030
Doyle 1985	Doyle, M. F. (1985). A floristic survey of fleshy fungi from the Hawaiian Islands, with notes on common marasmioid fungi from Southern Illinois. Master of Science. Southern Illinois University.
Dring et al. 1971	Dring, D. M., Meeker, J., & Goos, R. (1971). Clathrus Oahuensis, A New Species From Hawaii. Mycologia, 63(4), 893–897. https://doi.org/10.1080/00275514.1971.12019178
Farr et al. 1989	Farr, D. F., Bills, G. F., Chamuris, G. P., & Rossman, A. Y. (1989). Fungi on plants and plant products in the United States. The American Phyopathological Society.
Floudas & Hibbett 2015	Floudas, D., & Hibbett, D. S. (2015). Revisiting the taxonomy of Phanerochaete (Polyporales, Basidiomycota) using a four gene dataset and extensive ITS sampling. Fungal Biology, 119(8), 679–719. https://doi.org/10.1016/j.funbio.2015.04.003
Gilbertson & Adaskaveg 1993	Gilbertson, R. L., & Adaskaveg, J. E. (1993). Studies on wood-rotting basidiomycetes of Hawaii. Mycotaxon, 49(Journal Article), 369–397.
Gilbertson & Hemmes 1997a	Gilbertson, R. L., & Hemmes, D. E. (1997). Notes on fungi on Hawaiian tree ferns. Mycotaxon, 62, 465–487.
Gilbertson & Hemmes 1997b	Gilbertson, R. L., & Hemmes, D. E. (1997). Notes on Hawaiian Coniophoraceae. Mycotaxon, 65(Journal Article), 427–442.
Gilbertson & Nakasone 2003	Gilbertson, R. L., & Nakasone, K. K. (2003). New taxa of Hawaiian corticioid fungi are described with keys to Crustoderma , Radulomyces, and Scopuloides. Mycologia, 95(3), 467–473. https://doi.org/10.1080/15572536.2004.11833091
Gilbertson & Ryvarden 2002	Gilbertson, R. L., & Ryvarden, L. (2002). A new Inonotus (Basidiomycota, Hymenochaetaceae) from Hawai’i. Mycotaxon, 81, 91–94.
Gilbertson et al. 2001	Gilbertson, R. L., Desjardin, D., Hemmes, D. E., & Rogers, J. D. (2001). Fungi from the Mamane-Naio vegetation zone of Hawai’i. Fungal Diversity, 6, 35–68.
Gilbertson et al. 2002	Gilbertson, R. L., Bigelow, D. M., Hemmes, D. E., & Desjardin, D. (2002). Annotated checklist of wood-rotting Basidiomycetes of Hawai`i. Mycotaxon, 82, 215–239.
Ginns 1984	Ginns, J. (1984). New names, new combinations and new synonymy in the Corticiaceae, Hymenochaetaceae and Polyporaceae. Mycotaxon, 21, 325–333.
Giraldo et al. 2017	Giraldo, A., Crous, P. W., Schumacher, R. K., Cheewangkoon, R., Ghobad-Nejhad, M., & Langer, E. (2017). The Genera of Fungi—G3: Aleurocystis, Blastacervulus, Clypeophysalospora, Licrostroma, Neohendersonia and Spumatoria. Mycological Progress, 16(4), 325–348. https://doi.org/10.1007/s11557-017-1270-8
Goos 1970	Goos, R. D. (1970). Phalloid fungi in Hawaii. Pacific Science, 24(2), 282–287.
Goos 1977	Goos, R. D. (1977). An addition to the bird’s nest fungi of the Hawaiian Islands. Canadian Journal of Botany, 55(21), 2761–2763. https://doi.org/10.1139/b77-314
Grand et al. 2011	Grand, E. A., Hughes, K. W., & Petersen, R. H. (2011). Relationships within Lentinus subg. Lentinus (Polyporales, Agaricomycetes), with emphasis on sects. Lentinus and Tigrini. Mycological Progress, 10(4), 399–413. https://doi.org/10.1007/s11557-010-0711-4
Gubitz 2008	Gubitz, C. (2008). Zwei neue lepiota-arten aus den tropenhäusern des kologisch-botanischen gartens der universität bayreuth. Zeitschrift Für Mykologie, 74(1), 135–146.
Halling & Mueller 2019	Halling, R. E., & Mueller, G. M. (2019). Macrofungi of Costa Rica. Macrofungi of Costa Rica. Retrieved September 10, 2021, from https://www.nybg.org/bsci/res/hall/
Hanna et al. 2007	Hanna, J. W., Klopfenstein, N. B., & M.-S. Kim. (2007). First Report of the Root-Rot Pathogen, Armillaria nabsnona, from Hawaii. Plant Disease, 91(5), 634–634. https://doi.org/10.1094/PDIS-91-5-0634B
Hayward & Hynson 2014	Hayward, J., & Hynson, N. A. (2014). New evidence of ectomycorrhizal fungi in the Hawaiian Islands associated with the endemic host Pisonia sandwicensis (Nyctaginaceae). Fungal Ecology, 12, 62–69. https://doi.org/10.1016/j.funeco.2014.09.001
Hemmes & Desjardin 2002a	Hemmes, D. E., & Desjardin, D. E. (2002). Mushrooms of Hawai’i. Ten Speed Press.
Hemmes & Desjardin 2002b	Hemmes, D. E., & Desjardin, D. E. (2002). A preliminary listing of Lepiota from the Hawaiian Islands. Inoculum, 53(3), 32.
Hemmes & Desjardin 2008	Hemmes, D., Desjardin,D. (2008). Annotated List of Boletes and Amanita in the Hawaiian Islands. North American Fungi, 3(7), 167–176. https://doi.org/10.2509/naf2008.003.00710
Hemmes & Desjardin 2009	Hemmes, D., & Desjardin, D. (2009). Stinkhorns of the Hawaiian Islands. Fungi Magazine, 2(3), 8–10.
Hemmes & Desjardin 2011	Hemmes, D. E., & Desjardin, D. E. (2011). Earthstars (Geastrum, Myriostoma) of the Hawaiian Islands Including Two New Species, Geastrum litchiforme and Geastrum reticulatum. Pacific Science, 65(4), 477–496.
Hemmes et al. 2018	Hemmes, D., Desjardin, D., & Perry, B. (2019). Recent Introductions and Movements of Fleshy Fungi in the Hawaiian Islands. Fungi Magazine, 11(4), 20–24.
Hesler 1969	Hesler, L. R. (1969). North American species of Gymnopilus. Hafner Pub. Co.
Horak & Desjardin 1993	Horak, E., & Desjardin, D. E. (1993). Agaricales of the Hawaiian Islands. 2. Notes on Some Entoloma Species. Mycologia, 85(3), 480–489. https://doi.org/10.2307/3760708
Horak & Desjardin 1994	Horak, E., & Dejardin, D. E. (1994). Reduced marasmioid and mycenoid agarics from Australasia. Australian Systematic Botany, 7(2), 153–170.
Horak et al. 1996	Horak, E., Desjardin, D. E., & Hemmes, D. E. (1996). Agaricales of the Hawaiian Islands. 3: The Genus Galerina and Selected Other Brown-Spored Agarics. Mycologia, 88(2), 278–294. https://doi.org/10.2307/3760933
Tulloss 2013	Tulloss, R. (2013). Amanita austrostraminea—Amanitaceae.org—Taxonomy and Morphology of Amanita and Limacella. Studies in the Amanitaceae. http://www.amanitaceae.org/?Amanita%20austrostraminea
Mushroom Observer 2017	Mushroom Observer. 2017. Retrieved September 8, 2021, from http://mushroomobserver.org/observer/show_observation/304677
Hynson et al. 2013	Hynson, N., Merckx, V., Perry, B., & Treseder, K. (2013). Identities and distributions of the co-invading ectomycorrhizal fungal symbionts of exotic pines in the Hawaiian Islands. Biological Invasions, 15(11), 2373–2385. https://doi.org/10.1007/s10530-013-0458-3
Jenkinson et al. 2014	Jenkinson, T. S., Perry, B. A., Schaefer, R. E., & Desjardin, D. E. (2014). Cryptomarasmius gen. Nov. Established in the Physalacriaceae to accommodate members of Marasmius section Hygrometrici. Mycologia, 106(1), 86–94. https://doi.org/10.3852/11-309
Johnston et al. 2006	Johnston, P. R., Whitton, S. R., Buchanan, P. K., Park, D., Pennycook, S. R., Johnson, J. E., & Moncalvo, J. M. (2006). The basidiomycete genus Favolaschia in New Zealand. New Zealand Journal of Botany, 44(1), 65–87. https://doi.org/10.1080/0028825X.2006.9513007
Justo et al. 2017	Justo, A., Miettinen, O., Floudas, D., Ortiz-Santana, B., Sjökvist, E., Lindner, D., Nakasone, K., Niemelä, T., Larsson, K.-H., Ryvarden, L., & Hibbett, D. (2017). A revised family-level classification of the Polyporales (Basidiomycota). Fungal Biology, 121. https://doi.org/10.1016/j.funbio.2017.05.010
Karstedt et al. 2019	Karstedt, F., Capelari, M., Baroni, T., Largent, D. L., & Bergemann, S. (2019). Phylogenetic and morphological analyses of species of the Entolomataceae (Agaricales, Basidiomycota) with cuboid basidiospores. Phytotaxa, 391, 1–27. https://doi.org/10.11646/phytotaxa.391.1.1
Keirle et al. 2004	Keirle, M. R., Hemmes, D. E., & Desjardin, D. E. (2004). Agaricales of the Hawaiian Islands. 8. Agaricaceae: Coprinus and Podaxis; Psathyrellaceae: Coprinopsis, Coprinellus and Parasola. Fungal Diversity, 15, 33–124.
Keirle et al. 2010	Keirle, M., Avis, P., Desjardin, D., Hemmes, D. E., & Mueller, G. (2010). Geographic origins and phylogenetic affinities of the putative Hawaiian endemic Rhodocollybia laulaha. Mycotaxon, 112(Journal Article), 463–473. https://doi.org/10.5248/112.463
Kennedy & Goos 1983	Kennedy, L. L., & Goos, R. D. (1983). Some dacrymycetaceous fungi from Hawaii. Mycotaxon, 18(2), 539–540.
Kerrigan R.W. 1985	Kerrigan, R. W. (1985). Studies in Agaricus III: new species from California. Mycotaxon, 22(2), 419–434.
Kim et al. 2010	Kim, M.-S., Hanna, J., & Klopfenstein, N. (2010). First Report of an Armillaria Root Disease Pathogen, Armillaria gallica, Associated with Several New Hosts in Hawaii. Plant Disease, 94, 1503. https://doi.org/10.1094/PDIS-07-10-0534
Kim et al. 2017	Kim, M.-S., Fonseca, N. R., Hauff, R. D., Cannon, P. G., Hanna, J. W., & Klopfenstein, N. B. (2017). First report of the root-rot pathogen, Armillaria gallica, on koa (Acacia koa) and 'Ōhi'a Lehua (Metrosideros polymorpha) on the Island of Kaua'i, H. Plant Disease, 101(1), 255. https://doi.org/10.1094/PDIS-07-16-1043-PDN
Ko et al. 2001	Ko, K. S., Lim, Y. W., Kim, Y. H., & Jung, H. S. (2001). Phylogeographic divergences of nuclear ITS sequences in Coprinus species sensu lato. Mycological Research, 105(12), 1519–1526. https://doi.org/10.1017/S0953756201005184
Larsen et al. 1985	Larsen, M., Lombard, F., & Hodges, C. (1985). Hawaiian Forest Fungi V. a New Species of Phellinus (Hymenochaetaceae) Causing Decay of Casuarina and Acacia. Mycologia, 77. https://doi.org/10.2307/3793189
Lindner & Banik 2008	Lindner, D. L., & Banik, M. T. (2008). Molecular phylogeny of Laetiporus and other brown rot polypore genera in North America. Mycologia, 100(3), 417–430. https://doi.org/10.3852/07-124R2
Lloyd 1906	Lloyd, C. G. (1906). 2. The Nidulariaceae. In Index of the Mycological Writings of C.G. Lloyd. (Vol. 1, pp. 1–32).
Long 1947	Long, W. H. (1947). Studies in the gasteromycetes XV. Notes on new or rare species of Tylostoma. Lloydia, 10, 115–135.
Looney et al. 2013	Looney, B., Birkebak, J., & Matheny, B. (2013). Systematics of the genus Auricularia with an emphasis on species from the southeastern United States. North American Fungi, 8(6), 1–25. https://doi.org/10.2509/naf2013.008.006
Mahdizadeh et al. 2018	Mahdizadeh, V., Parra, L., Safaie, N., Goltapeh, E., Chen, J., Guinberteau, J., & Callac, P. (2018). A phylogenetic and morphological overview of sections Bohusia, Sanguinolenti, and allied sections within Agaricus subg. Pseudochitonia with three new species from France, Iran and Portugal. Fungal Biology, 122, 34–51. https://doi.org/10.1016/j.funbio.2017.10.001
Mata et al. 2004	Mata, J. L., Hughes, K. W., & Petersen, R. H. (2004). Phylogenetic placement of Marasmiellus juniperinus. Mycoscience, 45(3), 214–221. https://doi.org/10.1007/s10267-004-0170-3
Mata et al. 2007	Mata, J. L., Hughes, K., & Petersen, R. (2007). An investigation of / omphalotaceae ( Fungi: Euagarics ) with emphasis on the genus Gymnopus. Sydowia, 58(2), 191–289.
Merlin & Allen 1993	Merlin, M. D., & Allen, J. W. (1993). Species identification and chemical analysis of psychoactive fungi in the Hawaiian islands. Journal of Ethnopharmacology, 40(1), 21–40. https://doi.org/10.1016/0378-8741(93)90086-K
Miller et al. 1996	Miller, O. K., Hemmes, D. E., & Wong, G. (1996). Amanita marmorata subsp. myrtacearum—A new subspecies in Amanita section Phalloideae from Hawaii. Mycologia, 88(1), 140–145. https://doi.org/10.1080/00275514.1996.12026635
Mueller et al. 2007	Mueller, G. M., Schmit, J. P., Leacock, P. R., Buyck, B., Cifuentes, J., Desjardin, D. E., Halling, R. E., Hjortstam, K., Iturriaga, T., Larsson, K.-H., Lodge, D. J., May, T. W., Minter, D., Rajchenberg, M., Redhead, S. A., Ryvarden, L., Trappe, J. M., Watling, R., & Wu, Q. (2007). Global diversity and distribution of macrofungi. Biodiversity and Conservation, 16(1), 37–48. https://doi.org/10.100…
Nagy et al. 2013	Nagy, L. G., Desjardin, D. E., Vágvölgyi, C., Kemp, R., & Papp, T. (2013). Phylogenetic analyses of Coprinopsis sections Lanatuli and Atramentarii identify multiple species within morphologically defined taxa. Mycologia, 105(1), 112–124. https://doi.org/10.3852/12-136
Nakasone & Gilbertson 1998	Nakasone, K., & Gilbertson, R. L. (1998). Three Resupinate Hydnaceous Basidiomycetes From Hawai‘i. Folia Cryptog. Estonica, 33, 85–92.
Nakasone 2007	Nakasone, K., K. (2007). Morphological and molecular studies on Resinicium s. Str. Canadian Journal of Botany, 85(4), 420–436. https://doi.org/10.1139/B07-091
Nakasone 2013	Nakasone, K. K. (2013). Taxonomy of Epithele (Polyporales, Basidiomycota). Sydowia, 65(1), 59–112.
Parmasto 1968	Parmasto, E. (1968). Conspectus systematis corticiacearum. Institutum zoologicum et botanicum Academiae scientiarum R.P.S.S. Estonicae.
Peck 1907	Peck, C. H. (1907). New species of fungi. Bulletin of the Torrey Botanical Club, 34(2), 97–104.
Perry et al. 2012	Perry, B. D., Hemmes, D. E., & Desjardin, D. E. (2012). Fungi of the Hawaiian Islands. https://web.archive.org/web/20150826142345/http://www5.uhh.hawaii.edu/~baperry/foh.html
Peterson et al. 2000	Peterson, K. R., Desjardin, D. E., & Hemmes, D. E. (2000). Agaricales of the Hawaiian Islands. 6. Agaricaceae I: Agariceae: Agaricus and Melanophyllum. Sydowia, 52(2), 204–257.
Phosri et al. 2012	Phosri, C., Martí­n, M., Suwannasai, N., Sihanonth, P., & Watling, R. (2012). Pisolithus: A new species from southeast Asia and a new combination. Mycotaxon, 120, 195–208. https://doi.org/10.5248/120.195
Ponce de Leon 1968	Ponce de Leon, P. (1968). A revision of the Family Geastraceae. Fieldiana, 31(14).
Raabe et al. 1981	Raabe, R. D., Conners, I. L., & Martinez, A. P. (1981). Checklist of Plant Diseases in Hawaii including records of microorganisms, principally fungi, found in the state. In Hawaii Institute of Tropical Agriculture and Human Resources (Vol. 22, pp. 1–313). University of Hawaii.
Redhead 1979	Redhead S.A. (1979). Physalacria subpeltata sp. Nov. From Hawaii. Mycotaxon, 10, v.46-48.
Riebesehl & Langer 2017	Riebesehl, J., & Langer, E. (2017). Hyphodontia s.l. (Hymenochaetales, Basidiomycota): 35 new combinations and new keys to all 120 current species. Mycological Progress, 16(6), 637–666. https://doi.org/10.1007/s11557-017-1299-8
Ripková et al. 2005	Ripková, S., Aime, M. C., & Lizon, P. (2005). Crepidotus crocophyllus includes C. nephrodes. Mycotaxon, 91, 397–403.
Ryvarden 1984	Ryvarden, L. (1984). Type studies in the Polyporaceae. 16. Species described by J. M. Berkeley, either alone or with other mycologists form 1856 to 1886. Mycotaxon, 20(2), 329–363.
Sánchez-Garcia et al. 2014	Sánchez-Garcia, M., Matheny, P., Palfner, G., & Lodge, D. (2014). Deconstructing the Tricholomataceae (Agaricales) and introduction of the new genera Albomagister, Corneriella, Pogonoloma and Pseudotricholoma. Taxon, 63(5), 993–1007. https://doi.org/10.12705/635.635.3
Shen et al. 2019	Shen, L. L., Wang, M., Zhou, J. L., Xing, J. H., Cui, B. K., & Dai, Y. C. (2019). Taxonomy and phylogeny of Postia. Multi-gene phylogeny and taxonomy of the brown-rot fungi: Postia (Polyporales, Basidiomycota) and related genera. Persoonia : Molecular Phylogeny and Evolution of Fungi, 42, 101–126. https://doi.org/10.3767/persoonia.2019.42.05
Singer 1976	Singer, R. (1976). Monograph 17. Marasmieae (Basidiomycetes—Tricholomataceae). New York Botanical Garden Press. http://www.jstor.org/stable/4393709
Singer 1989	Singer, R. (1989). New taxa and new combinations of Agaricales: (Diagnoses fungorum novorum Agaricalium IV). Fieldiana. no. 21. Field Museum of Natural History. https://www.biodiversitylibrary.org/item/20359
Smith & Ponce de Leon 1982	Smith, C. W., & de Leon, P. P. (1982). Hawaiian Geastroid Fungi. Mycologia, 74(5), 712–717. https://doi.org/10.2307/3792856
Smith & Weber 1987	Smith, H., & Weber, N. (1987). Observations on Lepiota americana and some related species. Contributions from the University of Michigan Herbarium, 16, 211–222.
Spirin et al. 2006	Spirin, W. A., Zmitrovich, I. V., & Malysheva, V. F. (2006). To the Systematics of Phellinus S.L. and Inonotus S.L. (Mucronoporaceae, Hymenochaetales). Novosti Sistematiki Nizshikh Rastenii, 153–186.
Stallman 2019	Stallman, J. (2019). Taxonomy of Hawaiʻi Island’s Lepiotaceous (Agaricaceae) Fungi: Chlorophyllum, Cystolepiota, Lepiota, Leucoagaricus, Leucocoprinus: M.Sc. University of Hawaiʻi Hilo.
Stallman 2020	Stallman, J., Hemmes, D., Hynson, N., & Shintaku, M. (2020). Lepiota punaensis sp. Nov. From Hawai‘i Island, and a discussion of L. elaiophylla. Mycotaxon, 135(3), 471–489.
Trierveiler-Pereira et al. 2014	Trierveiler-Pereira, L., Silveira, R., & Hosaka, K. (2014). Multigene phylogeny of the Phallales (Phallomycetidae, Agaricomycetes) focusing on some previously unrepresented genera. Mycologia, 106(5), 904–911. https://doi.org/10.3852/13-188
Ueki & Smith 1973	Ueki, R., & Smith, C. W. (1973). The genus Crepidotus in Hawaii. Canadian Journal of Botany, 51(6), 1251–1254. https://doi.org/10.1139/b73-156
Ueki 1973	Ueki, R. T. (1973). The order Agaricales Clements in Hawaiʻi: Undergraduate Honor’s Thesis. University of Hawaiʻi at Manoa.
Vellinga 2004	Vellinga, E. C. (2004). Genera in the family Agaricaceae: Evidence from nrITS and nrLSU sequences. Mycological Research, 108(4), 354–377.
Wartchow et al. 2007	Wartchow, F., Putzke, J., & Cavalcanti, M. (2007). Ripartitella (Agaricales) from an Atlantic Forest in Pernambuco, Brazil. Mycotaxon, 100, 261–267.
Wright 1987	Wright, J. E. (1987). The Genus Tulostoma (Gasteromycetes): A World Monograph: Vol. 113 of Bibliotheca mycologica. J. Cramer.
Vizzini et al. 2014	Vizzini, A., Angelini, C., & Ercole, E. (2014). Le sezioni Velatae e Aporus di Agrocybe sottogenere Aporus: Rivalutazione del genere Cyclocybe Velen. Ed una nuova specie. RMR, 92, 21–38.
Westphalen et al. 2019	Westphalen, M. C., Tomšovský, M., Gugliotta, A. M., & Rajchenberg, M. (2019). An overview of Antrodiella and related genera of Polyporales from the Neotropics. Mycologia, 111(5), 813–831.
Wong & Wells 1987	Wong, G. J., & Wells, K. (1987). Comparative morphology, compatibility, and interfertility of Auricularia cornea, A. polytricha, and A. tenuis. Mycologia, 79(6), 847–856. https://doi.org/10.1080/00275514.1987.12025473
Wu 1998	Wu, S.-H. (1998). Nine new species of Phanerochaete from Taiwan. Mycological Research, 102(9), 1126–1132. https://doi.org/10.1017/S0953756298006091
Zervakis et al. 2003	Zervakis, G., I., Moncalvo, J. M., & Vilgalys, R. (2004). Molecular phylogeny, biogeography and speciation of the mushroom species Pleurotus cystidiosus and allied taxa. Microbiology, 150, 715–726. https://doi.org/10.1099/mic.0.26673-0
