# Supplementary material for: Importance of Seasonal Variation in Hawaiian Mushroom (Agaricomycetes) Basidiomata Production for Biodiversity Discovery and Conservation
Source: Front Fungal Biol. 2022 Apr 4;3:869689. doi: 10.3389/ffunb.2022.869689 (PMC10512390; doi:10.3389/ffunb.2022.869689)
Supplement: Supplementary Table 3 — List of 3,285 observations and collections of Agaricomycetes species from the Hawaiian Islands in online repositories downloaded from MyCoPortal.org, iNaturalist.org, and MushroomObserver.org as of May 25, 2021 (and curated as indicated in methods) used in our abundance analysis. Scientific name, month documented, database downloaded from with unique identifier, location, year of observation, and annual elevation and precipitation categories are included. [file Table_3.xlsx]

## Sheet: Supp_Table_3
FID	month	id	scientific	Native	database	Lat	Lon	rain	elev	year	island
1152	Sep	2748721	Ceriomyces hawaiiensis		MP	21.3133	-157.799	mesic	low	1939	Oahu
647	Jun	10875853	Agaricus placomyces		MP	20.8295	-156.907	dry	low	1947	Maui_nui
663	Oct	51523	Agaricus speciosus		MO	20.6376	-156.113	dry	low	2013	Maui_nui
662	Oct	8054118	Agaricus speciosus		MP	20.6376	-156.113	dry	low	1940	Maui_nui
781	Oct	2748543	Amanita phalloides		MP	21.3997	-157.893	mesic	low	1971	Oahu
782	Oct	2748752	Amanita phalloides		MP	21.3997	-157.893	mesic	low	1971	Oahu
780	Jul	2749096	Amanita phalloides		MP	21.3147	-157.808	mesic	low	1971	Oahu
779	Apr	2754573	Amanita phalloides		MP	21.3178	-157.805	mesic	low	1971	Oahu
778	Apr	2755831	Amanita phalloides		MP	21.3133	-157.799	mesic	low	1971	Oahu
786	May	10875852	Amanita verna		MP	21.5689	-157.876	mesic	low	1946	Oahu
787	Aug	1936449	Amanita virosa		MP	21.3144	-157.807	mesic	low	1995	Oahu
806	Jun	2749974	Armillaria asprata		MP	21.3362	-157.8	wet	low	1971	Oahu
807	Jun	2753207	Armillaria asprata		MP	21.3362	-157.8	wet	low	1971	Oahu
808	Mar	2754403	Armillaria asprata		MP	21.3362	-157.8	wet	low	1971	Oahu
805	Feb	2755667	Armillaria asprata		MP	21.3608	-157.768	mesic	low	1972	Oahu
809	Feb	2446033	Armillaria sinapina		MP	21.3017	-157.81	mesic	low	2013	Oahu
1076	Sep	33511596	Bolbitius aleuriatus		inat	21.3799	-157.726	dry	low	2019	Oahu
1091	Jul	28186025	Callistosporium purpureomarginatum		inat	19.5055	-155.238	wet	montane	2019	Hawaii
1092	Oct	2752172	Calostoma cinnabarinum		MP	21.3133	-157.799	mesic	low	1951	Oahu
1128	Jul	282515	Campanella buettneri		MP	19.4667	-154.903	wet	low	2005	Hawaii
1131	Mar	4546821	Campanella eberhardtii		MP	19.8104	-155.094	wet	low	2016	Hawaii
1130	Aug	7601	Campanella eberhardtii		MO	19.6958	-155.929	mesic	montane	2012	Hawaii
1129	Aug	8028010	Campanella eberhardtii		MP	19.6958	-155.929	mesic	montane	2012	Hawaii
1137	Feb	2754259	Campanella simulans		MP	19.5542	-154.89	wet	low	1974	Hawaii
1147	Sep	2751689	Campanella simulans		MP	20.9342	-156.635	mesic	low	1948	Maui_nui
1139	Jan	2756001	Campanella simulans		MP	21.3133	-157.799	mesic	low	1952	Oahu
1144	May	2753501	Campanella simulans		MP	21.3133	-157.799	mesic	low	1958	Oahu
1143	May	2752265	Campanella simulans		MP	21.3133	-157.799	mesic	low	1960	Oahu
1146	Nov	2754112	Campanella simulans		MP	21.3133	-157.799	mesic	low	1960	Oahu
1135	Aug	2755174	Campanella simulans		MP	21.3133	-157.799	mesic	low	1961	Oahu
1133	Apr	2749350	Campanella simulans		MP	21.3362	-157.8	wet	low	1969	Oahu
1140	Jan	2752045	Campanella simulans		MP	21.3362	-157.8	wet	low	1969	Oahu
1145	May	2751265	Campanella simulans		MP	21.5114	-158.162	mesic	low	1971	Oahu
1138	Feb	2748937	Campanella simulans		MP	21.3362	-157.8	wet	low	1975	Oahu
1141	May	2753383	Campanella simulans		MP	21.3062	-157.801	mesic	low	1977	Oahu
1142	May	2754357	Campanella simulans		MP	21.3062	-157.801	mesic	low	1977	Oahu
1134	Apr	2751031	Campanella simulans		MP	21.3362	-157.8	wet	low	1977	Oahu
1148	Sep	2752068	Campanella simulans		MP	21.3362	-157.8	wet	low	1981	Oahu
1136	Aug	2195384	Campanella simulans		MP	21.336	-157.8	wet	low	1985	Oahu
1328	Jan	37276985	Clitocybe fragrans		inat	20.8351	-156.136	wet	low	2020	Maui_nui
1329	Feb	69888812	Clitocybe nebularis		inat	21.3127	-157.722	mesic	low	2021	Oahu
1330	Oct	34223824	Clitocybe squamulosa		inat	19.6305	-154.975	wet	low	2019	Hawaii
1345	Mar	71251442	Collybiopsis villosipes		inat	21.8719	-159.449	dry	low	2021	Kauai
1386	Oct	2749415	Conocybe crispella		MP	19.5542	-154.89	wet	low	1974	Hawaii
1385	Nov	2755732	Conocybe crispella		MP	21.2981	-157.824	dry	low	1971	Oahu
1384	Jun	2756088	Conocybe crispella		MP	21.2981	-157.824	dry	low	1974	Oahu
1389	Jul	2753283	Conocybe siliginea		MP	21.3362	-157.8	wet	low	1971	Oahu
179	Nov	18725953	Agaricaceae		inat	19.7224	-155.078	wet	low	2018	Hawaii
175	May	12393689	Agaricaceae		inat	19.586	-155.839	dry	montane	2018	Hawaii
181	Nov	93188291	Agaricaceae		inat	19.4062	-155.26	mesic	montane	2019	Hawaii
180	Nov	35254672	Agaricaceae		inat	19.4955	-155.208	wet	montane	2019	Hawaii
173	Mar	72331304	Agaricaceae		inat	22.1081	-159.296	mesic	low	2021	Kauai
177	Nov	74892107	Agaricaceae		inat	20.8154	-156.317	mesic	low	2014	Maui_nui
183	Oct	81877	Agaricaceae		MO	20.7717	-156.013	wet	low	2014	Maui_nui
169	Dec	37330025	Agaricaceae		inat	20.9202	-156.689	dry	low	2019	Maui_nui
185	Oct	69897052	Agaricaceae		inat	21.1903	-157.246	dry	low	2020	Maui_nui
172	Mar	70909122	Agaricaceae		inat	21.0047	-156.656	mesic	low	2021	Maui_nui
174	Mar	72385036	Agaricaceae		inat	20.9253	-156.305	mesic	low	2021	Maui_nui
182	Oct	2752473	Agaricaceae		MP	21.3208	-157.859	dry	low	1974	Oahu
176	Nov	2749356	Agaricaceae		MP	21.3975	-157.739	dry	low	1979	Oahu
178	Nov	2435663	Agaricaceae		inat	21.3036	-157.827	mesic	low	2015	Oahu
184	Oct	18178774	Agaricaceae		inat	21.3225	-157.84	mesic	low	2018	Oahu
170	Dec	69041217	Agaricaceae		inat	21.5107	-157.982	mesic	low	2020	Oahu
171	Feb	69116209	Agaricaceae		inat	21.6711	-158.045	mesic	low	2021	Oahu
363	Oct	48163	Agaricales		MO	19.7986	-155.417	dry	alpine	2013	Hawaii
204	Aug	31965602	Agaricales		inat	19.7303	-155.502	dry	alpine	2019	Hawaii
260	Jul	47938	Agaricales		MO	19.7422	-155.113	wet	low	2002	Hawaii
286	Jun	9913082	Agaricales		inat	20.0367	-155.44	mesic	low	2011	Hawaii
289	Jun	61352148	Agaricales		inat	20.2007	-155.729	mesic	low	2012	Hawaii
290	Jun	61352149	Agaricales		inat	20.2007	-155.729	mesic	low	2012	Hawaii
291	Jun	61352151	Agaricales		inat	20.2007	-155.729	mesic	low	2012	Hawaii
292	Jun	61352153	Agaricales		inat	20.2007	-155.729	mesic	low	2012	Hawaii
293	Jun	61352161	Agaricales		inat	20.2007	-155.729	mesic	low	2012	Hawaii
320	May	5888	Agaricales		MO	19.1184	-155.822	dry	low	2015	Hawaii
321	May	5891	Agaricales		MO	19.1184	-155.822	dry	low	2015	Hawaii
322	May	5892	Agaricales		MO	19.1184	-155.822	dry	low	2015	Hawaii
202	Aug	13262	Agaricales		MO	20.0258	-155.668	mesic	low	2015	Hawaii
388	Sep	16777	Agaricales		MO	20.0381	-155.44	mesic	low	2015	Hawaii
285	Jun	8223	Agaricales		MO	20.2256	-155.808	mesic	low	2015	Hawaii
389	Sep	16451	Agaricales		MO	20.2256	-155.808	mesic	low	2015	Hawaii
364	Oct	45959580	Agaricales		inat	19.8539	-155.152	wet	low	2015	Hawaii
186	Apr	37179	Agaricales		MO	20.1907	-155.718	mesic	low	2016	Hawaii
191	Apr	5657554	Agaricales		inat	19.6208	-155.986	dry	low	2017	Hawaii
368	Oct	34312243	Agaricales		inat	20.1115	-155.595	mesic	low	2017	Hawaii
266	Jul	41626952	Agaricales		inat	20.0372	-155.439	mesic	low	2017	Hawaii
192	Apr	11086421	Agaricales		inat	19.7179	-155.949	mesic	low	2018	Hawaii
327	May	12182403	Agaricales		inat	20.2043	-155.732	mesic	low	2018	Hawaii
301	Mar	11455746	Agaricales		inat	19.633	-155.012	wet	low	2018	Hawaii
328	May	32095312	Agaricales		inat	19.6871	-155.035	wet	low	2018	Hawaii
296	Jun	27219147	Agaricales		inat	19.6113	-155.947	mesic	low	2019	Hawaii
271	Jul	28505196	Agaricales		inat	19.6113	-155.947	mesic	low	2019	Hawaii
205	Aug	31096614	Agaricales		inat	20.0375	-155.438	mesic	low	2019	Hawaii
349	Nov	35764118	Agaricales		inat	19.7186	-155.949	mesic	low	2019	Hawaii
272	Jul	32077536	Agaricales		inat	19.5772	-155.171	wet	low	2019	Hawaii
279	Jul	32079082	Agaricales		inat	19.69	-155.083	wet	low	2019	Hawaii
280	Jul	32085055	Agaricales		inat	19.6896	-155.03	wet	low	2019	Hawaii
281	Jul	32086921	Agaricales		inat	19.6863	-155.027	wet	low	2019	Hawaii
217	Dec	36765251	Agaricales		inat	19.7241	-155.085	wet	low	2019	Hawaii
219	Dec	37046901	Agaricales		inat	19.7189	-155.109	wet	low	2019	Hawaii
357	Nov	65002063	Agaricales		inat	19.7868	-155.833	dry	low	2020	Hawaii
355	Nov	64330338	Agaricales		inat	19.6731	-155.976	mesic	low	2020	Hawaii
227	Dec	67387720	Agaricales		inat	20.1128	-155.594	mesic	low	2020	Hawaii
282	Jul	52876767	Agaricales		inat	19.6921	-155.092	wet	low	2020	Hawaii
228	Dec	68135972	Agaricales		inat	19.9765	-155.231	wet	low	2020	Hawaii
229	Dec	68135982	Agaricales		inat	19.9767	-155.231	wet	low	2020	Hawaii
258	Jan	68906355	Agaricales		inat	20.1321	-155.613	mesic	low	2021	Hawaii
240	Feb	69034409	Agaricales		inat	20.041	-155.624	mesic	low	2021	Hawaii
307	Mar	70585824	Agaricales		inat	20.0409	-155.624	mesic	low	2021	Hawaii
310	Mar	72200234	Agaricales		inat	20.0375	-155.438	mesic	low	2021	Hawaii
311	Mar	72200242	Agaricales		inat	20.0375	-155.438	mesic	low	2021	Hawaii
312	Mar	79702326	Agaricales		inat	20.0245	-155.474	mesic	low	2021	Hawaii
257	Jan	68030772	Agaricales		inat	19.9642	-155.241	wet	low	2021	Hawaii
199	Apr	75614068	Agaricales		inat	19.5357	-154.986	wet	low	2021	Hawaii
200	Aug	7608	Agaricales		MO	19.4876	-155.254	wet	montane	2012	Hawaii
243	Jan	54066075	Agaricales		inat	19.4258	-155.239	wet	montane	2013	Hawaii
197	Apr	12864192	Agaricales		inat	19.4785	-155.305	mesic	montane	2018	Hawaii
371	Oct	17513659	Agaricales		inat	19.4425	-155.304	mesic	montane	2018	Hawaii
372	Oct	17639299	Agaricales		inat	19.4454	-155.283	mesic	montane	2018	Hawaii
276	Jul	32078958	Agaricales		inat	19.5751	-155.356	mesic	montane	2019	Hawaii
216	Dec	36554996	Agaricales		inat	19.7241	-155.948	mesic	montane	2019	Hawaii
379	Oct	36828250	Agaricales		inat	19.4399	-155.305	mesic	montane	2019	Hawaii
277	Jul	29745515	Agaricales		inat	19.49	-155.273	wet	montane	2019	Hawaii
278	Jul	32079038	Agaricales		inat	19.5273	-155.224	wet	montane	2019	Hawaii
353	Nov	36470591	Agaricales		inat	19.4425	-155.233	wet	montane	2019	Hawaii
250	Jan	37606768	Agaricales		inat	19.8647	-155.316	mesic	montane	2020	Hawaii
305	Mar	39566077	Agaricales		inat	19.4137	-155.24	wet	montane	2020	Hawaii
330	May	46328106	Agaricales		inat	19.7755	-155.28	wet	montane	2020	Hawaii
287	Jun	60808012	Agaricales		inat	21.9653	-159.507	wet	low	2011	Kauai
288	Jun	60808013	Agaricales		inat	21.9653	-159.507	wet	low	2011	Kauai
263	Jul	63275866	Agaricales		inat	22.1107	-159.521	wet	low	2012	Kauai
393	Sep	2997750	Agaricales		inat	22.0892	-159.413	wet	low	2014	Kauai
365	Oct	4396646	Agaricales		inat	22.2198	-159.576	wet	low	2016	Kauai
300	Mar	10190657	Agaricales		inat	22.211	-159.415	mesic	low	2018	Kauai
193	Apr	10881847	Agaricales		inat	22.2111	-159.594	mesic	low	2018	Kauai
194	Apr	10881857	Agaricales		inat	22.21	-159.596	mesic	low	2018	Kauai
369	Oct	17116937	Agaricales		inat	22.0918	-159.319	mesic	low	2018	Kauai
354	Nov	36230470	Agaricales		inat	22.0796	-159.756	dry	low	2019	Kauai
303	Mar	21066660	Agaricales		inat	22.1202	-159.295	mesic	low	2019	Kauai
304	Mar	21812177	Agaricales		inat	22.1059	-159.662	mesic	low	2019	Kauai
297	Jun	27778275	Agaricales		inat	21.9714	-159.391	mesic	low	2019	Kauai
273	Jul	29356921	Agaricales		inat	22.0498	-159.372	mesic	low	2019	Kauai
274	Jul	29357010	Agaricales		inat	22.0497	-159.372	mesic	low	2019	Kauai
275	Jul	29369070	Agaricales		inat	22.0498	-159.372	mesic	low	2019	Kauai
397	Sep	32147873	Agaricales		inat	22.0411	-159.362	mesic	low	2019	Kauai
218	Dec	36900582	Agaricales		inat	21.9	-159.507	mesic	low	2019	Kauai
220	Dec	37112334	Agaricales		inat	22.1124	-159.338	mesic	low	2019	Kauai
375	Oct	34068551	Agaricales		inat	22.2033	-159.596	wet	low	2019	Kauai
376	Oct	34068903	Agaricales		inat	22.202	-159.595	wet	low	2019	Kauai
377	Oct	34069017	Agaricales		inat	22.2018	-159.595	wet	low	2019	Kauai
378	Oct	34070140	Agaricales		inat	22.1952	-159.594	wet	low	2019	Kauai
348	Nov	35663289	Agaricales		inat	22.2165	-159.577	wet	low	2019	Kauai
356	Nov	64413249	Agaricales		inat	21.9787	-159.756	dry	low	2020	Kauai
249	Jan	37292278	Agaricales		inat	21.9001	-159.507	mesic	low	2020	Kauai
251	Jan	37477953	Agaricales		inat	22.0636	-159.351	mesic	low	2020	Kauai
283	Jul	55877381	Agaricales		inat	22.0732	-159.382	mesic	low	2020	Kauai
400	Sep	60618168	Agaricales		inat	22.0714	-159.377	mesic	low	2020	Kauai
384	Oct	63100419	Agaricales		inat	22.0714	-159.377	mesic	low	2020	Kauai
383	Oct	63100660	Agaricales		inat	22.0714	-159.377	mesic	low	2020	Kauai
331	May	46883360	Agaricales		inat	22.0974	-159.526	wet	low	2020	Kauai
401	Sep	61073067	Agaricales		inat	22.175	-159.488	wet	low	2020	Kauai
261	Jul	61164049	Agaricales		inat	22.1313	-159.623	mesic	montane	2011	Kauai
323	May	4938542	Agaricales		inat	22.1194	-159.566	wet	montane	2011	Kauai
187	Apr	60530855	Agaricales		inat	22.1505	-159.615	wet	montane	2011	Kauai
188	Apr	60530860	Agaricales		inat	22.1497	-159.615	wet	montane	2011	Kauai
262	Jul	60911047	Agaricales		inat	22.1834	-159.604	wet	montane	2011	Kauai
324	May	63233209	Agaricales		inat	22.143	-159.622	mesic	montane	2012	Kauai
189	Apr	63232564	Agaricales		inat	22.1568	-159.614	wet	montane	2012	Kauai
392	Sep	63314475	Agaricales		inat	22.1568	-159.614	wet	montane	2012	Kauai
302	Mar	20988942	Agaricales		inat	22.1091	-159.67	mesic	montane	2019	Kauai
398	Sep	33651989	Agaricales		inat	22.11	-159.664	mesic	montane	2019	Kauai
399	Sep	33652020	Agaricales		inat	22.1122	-159.665	mesic	montane	2019	Kauai
347	Nov	35864434	Agaricales		inat	22.1321	-159.655	mesic	montane	2019	Kauai
248	Jan	19508051	Agaricales		inat	22.1523	-159.617	wet	montane	2019	Kauai
382	Oct	35271812	Agaricales		inat	22.1139	-159.6	wet	montane	2019	Kauai
358	Nov	66357258	Agaricales		inat	20.7685	-156.238	dry	alpine	2020	Maui_nui
360	Oct	51475	Agaricales		MO	20.8245	-156.091	wet	low	2013	Maui_nui
361	Oct	51476	Agaricales		MO	20.8245	-156.091	wet	low	2013	Maui_nui
362	Oct	51487	Agaricales		MO	20.8245	-156.091	wet	low	2013	Maui_nui
190	Apr	3034835	Agaricales		inat	20.8518	-156.319	mesic	low	2016	Maui_nui
367	Oct	8552979	Agaricales		inat	20.7219	-156.442	dry	low	2017	Maui_nui
395	Sep	19915951	Agaricales		inat	20.9997	-156.66	dry	low	2017	Maui_nui
366	Oct	8321763	Agaricales		inat	20.9151	-156.314	mesic	low	2017	Maui_nui
339	Nov	9571790	Agaricales		inat	20.9064	-156.302	mesic	low	2017	Maui_nui
208	Dec	9250437	Agaricales		inat	20.828	-156.276	wet	low	2017	Maui_nui
233	Feb	48669981	Agaricales		inat	21.1444	-157.023	dry	low	2018	Maui_nui
246	Jan	9654316	Agaricales		inat	20.9069	-156.303	mesic	low	2018	Maui_nui
326	May	12036439	Agaricales		inat	20.9053	-156.302	mesic	low	2018	Maui_nui
234	Feb	36040839	Agaricales		inat	21.1763	-157.005	mesic	low	2018	Maui_nui
232	Feb	48669667	Agaricales		inat	21.1343	-157	mesic	low	2018	Maui_nui
295	Jun	14076166	Agaricales		inat	20.8754	-156.187	wet	low	2018	Maui_nui
268	Jul	14365251	Agaricales		inat	20.8621	-156.148	wet	low	2018	Maui_nui
381	Oct	35251681	Agaricales		inat	20.8449	-156.908	dry	low	2019	Maui_nui
345	Nov	35552664	Agaricales		inat	20.7925	-156.512	dry	low	2019	Maui_nui
346	Nov	35554874	Agaricales		inat	20.7924	-156.512	dry	low	2019	Maui_nui
350	Nov	35862381	Agaricales		inat	20.8212	-156.341	dry	low	2019	Maui_nui
333	Nov	93531	Agaricales		MO	20.9175	-156.326	mesic	low	2019	Maui_nui
215	Dec	36523937	Agaricales		inat	20.6703	-156.054	mesic	low	2019	Maui_nui
253	Jan	37852521	Agaricales		inat	20.7532	-156.449	dry	low	2020	Maui_nui
284	Jul	58778204	Agaricales		inat	20.7707	-156	mesic	low	2020	Maui_nui
221	Dec	66324391	Agaricales		inat	20.665	-156.049	mesic	low	2020	Maui_nui
306	Mar	53219299	Agaricales		inat	20.7852	-156.028	wet	low	2020	Maui_nui
198	Apr	73656434	Agaricales		inat	20.9578	-156.529	mesic	low	2021	Maui_nui
299	Mar	36183	Agaricales		MO	20.6918	-156.315	dry	montane	2016	Maui_nui
298	Mar	36181	Agaricales		MO	20.6923	-156.318	dry	montane	2016	Maui_nui
245	Jan	2587216	Agaricales		inat	20.6743	-156.333	dry	montane	2016	Maui_nui
207	Dec	9166306	Agaricales		inat	20.7102	-156.306	dry	montane	2017	Maui_nui
267	Jul	14078086	Agaricales		inat	20.6715	-156.336	dry	montane	2018	Maui_nui
344	Nov	35513235	Agaricales		inat	20.7554	-156.308	dry	montane	2019	Maui_nui
336	Nov	153270	Agaricales		inat	21.2997	-157.819	dry	low	2012	Oahu
359	Oct	46955	Agaricales		MO	21.599	-158.101	dry	low	2013	Oahu
230	Feb	197001	Agaricales		inat	21.3016	-157.818	mesic	low	2013	Oahu
201	Aug	74001	Agaricales		MO	21.4509	-158.028	dry	low	2014	Oahu
244	Jan	1191378	Agaricales		inat	21.2785	-157.752	dry	low	2015	Oahu
325	May	1467096	Agaricales		inat	21.3084	-157.828	mesic	low	2015	Oahu
203	Aug	38430745	Agaricales		inat	21.3098	-157.705	mesic	low	2015	Oahu
394	Sep	5208740	Agaricales		inat	21.2999	-157.815	mesic	low	2016	Oahu
264	Jul	3629440	Agaricales		inat	21.3338	-157.801	wet	low	2016	Oahu
337	Nov	8868575	Agaricales		inat	21.3	-157.816	dry	low	2017	Oahu
340	Nov	9917997	Agaricales		inat	21.2999	-157.816	dry	low	2017	Oahu
265	Jul	7176404	Agaricales		inat	21.3137	-157.785	mesic	low	2017	Oahu
390	Sep	12951	Agaricales		MO	21.3318	-157.821	wet	low	2017	Oahu
391	Sep	12957	Agaricales		MO	21.3318	-157.821	wet	low	2017	Oahu
338	Nov	9578462	Agaricales		inat	21.3219	-157.797	wet	low	2017	Oahu
195	Apr	10936059	Agaricales		inat	21.2843	-157.681	dry	low	2018	Oahu
374	Oct	17928921	Agaricales		inat	21.6098	-157.922	mesic	low	2018	Oahu
373	Oct	17940105	Agaricales		inat	21.4	-157.893	mesic	low	2018	Oahu
196	Apr	18052356	Agaricales		inat	21.4092	-157.813	mesic	low	2018	Oahu
341	Nov	18336947	Agaricales		inat	21.5093	-158.015	mesic	low	2018	Oahu
342	Nov	18336982	Agaricales		inat	21.5095	-158.016	mesic	low	2018	Oahu
343	Nov	18705539	Agaricales		inat	21.6381	-158.018	mesic	low	2018	Oahu
209	Dec	19255423	Agaricales		inat	21.4237	-157.95	mesic	low	2018	Oahu
231	Feb	9725345	Agaricales		inat	21.3558	-157.809	wet	low	2018	Oahu
329	May	12908625	Agaricales		inat	21.3528	-157.815	wet	low	2018	Oahu
294	Jun	14053755	Agaricales		inat	21.3251	-157.814	wet	low	2018	Oahu
370	Oct	17210927	Agaricales		inat	21.4034	-157.889	wet	low	2018	Oahu
396	Sep	18405810	Agaricales		inat	21.4048	-157.884	wet	low	2018	Oahu
269	Jul	28130042	Agaricales		inat	21.4271	-157.739	dry	low	2019	Oahu
270	Jul	28130147	Agaricales		inat	21.4271	-157.739	dry	low	2019	Oahu
352	Nov	36149835	Agaricales		inat	21.2942	-157.813	dry	low	2019	Oahu
334	Nov	94492	Agaricales		MO	21.3961	-157.905	mesic	low	2019	Oahu
236	Feb	20787224	Agaricales		inat	21.3035	-157.826	mesic	low	2019	Oahu
206	Aug	31671794	Agaricales		inat	21.6048	-157.918	mesic	low	2019	Oahu
380	Oct	34464165	Agaricales		inat	21.5454	-158.195	mesic	low	2019	Oahu
210	Dec	36382749	Agaricales		inat	21.421	-157.804	mesic	low	2019	Oahu
211	Dec	37246271	Agaricales		inat	21.6361	-158.054	mesic	low	2019	Oahu
351	Nov	37246310	Agaricales		inat	21.5092	-157.862	mesic	low	2019	Oahu
212	Dec	37246363	Agaricales		inat	21.6304	-158.043	mesic	low	2019	Oahu
213	Dec	37246370	Agaricales		inat	21.6303	-158.043	mesic	low	2019	Oahu
214	Dec	37246373	Agaricales		inat	21.6305	-158.043	mesic	low	2019	Oahu
247	Jan	19393238	Agaricales		inat	21.3449	-157.823	wet	low	2019	Oahu
235	Feb	20199403	Agaricales		inat	21.3404	-157.8	wet	low	2019	Oahu
252	Jan	37478889	Agaricales		inat	21.3698	-158.086	dry	low	2020	Oahu
387	Oct	63990613	Agaricales		inat	21.4946	-158.072	dry	low	2020	Oahu
335	Nov	38430	Agaricales		MO	21.6504	-158.029	mesic	low	2020	Oahu
237	Feb	38659038	Agaricales		inat	21.3986	-157.9	mesic	low	2020	Oahu
238	Feb	38701315	Agaricales		inat	21.6647	-158.049	mesic	low	2020	Oahu
239	Feb	38877248	Agaricales		inat	21.6262	-157.927	mesic	low	2020	Oahu
386	Oct	63460668	Agaricales		inat	21.3198	-157.82	mesic	low	2020	Oahu
385	Oct	63926196	Agaricales		inat	21.4221	-157.946	mesic	low	2020	Oahu
223	Dec	66663067	Agaricales		inat	21.3055	-157.8	mesic	low	2020	Oahu
222	Dec	66663096	Agaricales		inat	21.3052	-157.8	mesic	low	2020	Oahu
226	Dec	67323193	Agaricales		inat	21.339	-157.833	mesic	low	2020	Oahu
225	Dec	68144762	Agaricales		inat	21.3144	-157.807	mesic	low	2020	Oahu
224	Dec	91723692	Agaricales		inat	21.308	-157.799	mesic	low	2020	Oahu
332	May	47314422	Agaricales		inat	21.3364	-157.81	wet	low	2020	Oahu
256	Jan	67685774	Agaricales		inat	21.2845	-157.735	dry	low	2021	Oahu
242	Feb	69568740	Agaricales		inat	21.2864	-157.736	dry	low	2021	Oahu
241	Feb	70016982	Agaricales		inat	21.2962	-157.702	dry	low	2021	Oahu
308	Mar	70901971	Agaricales		inat	21.3932	-157.977	dry	low	2021	Oahu
309	Mar	71157903	Agaricales		inat	21.2864	-157.735	dry	low	2021	Oahu
313	Mar	72381901	Agaricales		inat	21.5638	-158.238	dry	low	2021	Oahu
315	Mar	75174227	Agaricales		inat	21.5624	-158.237	dry	low	2021	Oahu
254	Jan	67476376	Agaricales		inat	21.3234	-157.838	mesic	low	2021	Oahu
259	Jan	68589945	Agaricales		inat	21.433	-157.922	mesic	low	2021	Oahu
255	Jan	69908146	Agaricales		inat	21.3537	-157.741	mesic	low	2021	Oahu
314	Mar	72387201	Agaricales		inat	21.554	-158.226	mesic	low	2021	Oahu
316	Mar	75174248	Agaricales		inat	21.5545	-158.226	mesic	low	2021	Oahu
317	Mar	75174275	Agaricales		inat	21.55	-158.216	mesic	low	2021	Oahu
318	Mar	75174285	Agaricales		inat	21.5523	-158.224	mesic	low	2021	Oahu
319	Mar	75191737	Agaricales		inat	21.3087	-157.796	mesic	low	2021	Oahu
431	Oct	56945032	Agaricineae		inat	19.7323	-156.037	dry	low	2013	Hawaii
419	Mar	68925291	Agaricineae		inat	19.4847	-154.901	wet	low	2016	Hawaii
432	Oct	8572815	Agaricineae		inat	20.0041	-155.823	dry	low	2017	Hawaii
421	May	6297078	Agaricineae		inat	19.728	-155.112	wet	low	2017	Hawaii
416	Jan	19875902	Agaricineae		inat	19.6119	-155.973	dry	low	2019	Hawaii
437	Oct	35113540	Agaricineae		inat	19.6366	-155.993	dry	low	2019	Hawaii
403	Apr	24422002	Agaricineae		inat	19.585	-155.944	mesic	low	2019	Hawaii
436	Oct	35077074	Agaricineae		inat	19.7072	-155.957	mesic	low	2019	Hawaii
406	Aug	31965132	Agaricineae		inat	19.7228	-155.08	wet	low	2019	Hawaii
429	Nov	65119758	Agaricineae		inat	19.4793	-154.865	wet	low	2020	Hawaii
414	Jan	54066084	Agaricineae		inat	19.4256	-155.24	wet	montane	2013	Hawaii
415	Jan	41632682	Agaricineae		inat	22.1821	-159.638	mesic	low	2017	Kauai
407	Dec	18887159	Agaricineae		inat	22.047	-159.347	mesic	low	2018	Kauai
408	Dec	18943574	Agaricineae		inat	22.0469	-159.347	mesic	low	2018	Kauai
425	Nov	69755814	Agaricineae		inat	21.9694	-159.377	mesic	low	2018	Kauai
433	Oct	33739342	Agaricineae		inat	22.2101	-159.458	mesic	low	2019	Kauai
411	Dec	36899849	Agaricineae		inat	21.9001	-159.507	mesic	low	2019	Kauai
439	Oct	63365909	Agaricineae		inat	21.8717	-159.449	dry	low	2020	Kauai
438	Oct	63149153	Agaricineae		inat	21.901	-159.507	mesic	low	2020	Kauai
428	Nov	64346956	Agaricineae		inat	22.1927	-159.479	mesic	low	2020	Kauai
430	Nov	65984468	Agaricineae		inat	21.8967	-159.503	mesic	low	2020	Kauai
402	Apr	10707986	Agaricineae		inat	21.0039	-156.665	dry	low	2018	Maui_nui
435	Oct	35139343	Agaricineae		inat	20.8449	-156.908	dry	low	2019	Maui_nui
426	Nov	36501733	Agaricineae		inat	20.9327	-156.257	mesic	low	2019	Maui_nui
410	Dec	36742284	Agaricineae		inat	20.8791	-156.549	wet	low	2019	Maui_nui
418	Jul	54772562	Agaricineae		inat	20.7402	-156.901	dry	low	2020	Maui_nui
417	Jan	67718707	Agaricineae		inat	20.759	-156.451	dry	low	2021	Maui_nui
423	May	78021972	Agaricineae		inat	20.8483	-156.279	wet	low	2021	Maui_nui
404	Apr	41662640	Agaricineae		inat	20.7332	-156.314	dry	montane	2020	Maui_nui
405	Apr	41662983	Agaricineae		inat	20.7331	-156.314	dry	montane	2020	Maui_nui
424	Nov	153267	Agaricineae		inat	21.2997	-157.819	dry	low	2012	Oahu
434	Oct	34424110	Agaricineae		inat	21.2958	-157.814	dry	low	2019	Oahu
443	Sep	33468876	Agaricineae		inat	21.3587	-157.85	mesic	low	2019	Oahu
409	Dec	36304198	Agaricineae		inat	21.3992	-157.899	mesic	low	2019	Oahu
412	Dec	42619374	Agaricineae		inat	21.314	-157.723	mesic	low	2019	Oahu
441	Oct	63736576	Agaricineae		inat	21.285	-157.824	dry	low	2020	Oahu
442	Oct	63855171	Agaricineae		inat	21.4069	-158.03	dry	low	2020	Oahu
427	Nov	64157805	Agaricineae		inat	21.2655	-157.703	dry	low	2020	Oahu
440	Oct	65186078	Agaricineae		inat	21.3056	-157.792	mesic	low	2020	Oahu
422	May	47550262	Agaricineae		inat	21.3266	-157.794	wet	low	2020	Oahu
413	Dec	66253213	Agaricineae		inat	21.3309	-157.821	wet	low	2020	Oahu
420	Mar	71163178	Agaricineae		inat	21.3416	-157.808	wet	low	2021	Oahu
501	Nov	151113	Agaricomycetes		inat	19.5572	-155.963	dry	low	2012	Hawaii
478	Jun	387910	Agaricomycetes		inat	19.4664	-154.903	wet	low	2013	Hawaii
455	Dec	9443072	Agaricomycetes		inat	20.0411	-155.444	wet	low	2017	Hawaii
495	May	12508498	Agaricomycetes		inat	19.4287	-155.882	mesic	low	2018	Hawaii
480	Jun	13591354	Agaricomycetes		inat	20.0986	-155.528	mesic	low	2018	Hawaii
483	Mar	36040924	Agaricomycetes		inat	19.7188	-155.954	mesic	low	2018	Hawaii
463	Feb	9840366	Agaricomycetes		inat	19.4835	-154.903	wet	low	2018	Hawaii
484	Mar	10535807	Agaricomycetes		inat	19.4839	-154.902	wet	low	2018	Hawaii
485	Mar	20928730	Agaricomycetes		inat	19.853	-155.919	dry	low	2019	Hawaii
515	Oct	34998915	Agaricomycetes		inat	19.7072	-155.957	mesic	low	2019	Hawaii
486	Mar	20938613	Agaricomycetes		inat	19.7339	-155.008	wet	low	2019	Hawaii
476	Jul	28837631	Agaricomycetes		inat	19.63	-154.974	wet	low	2019	Hawaii
477	Jul	32078996	Agaricomycetes		inat	19.5695	-155.212	wet	low	2019	Hawaii
506	Nov	35264617	Agaricomycetes		inat	19.5792	-155.012	wet	low	2019	Hawaii
481	Jun	48860080	Agaricomycetes		inat	19.64	-155.997	dry	low	2020	Hawaii
460	Dec	67341121	Agaricomycetes		inat	20.0386	-155.436	mesic	low	2020	Hawaii
516	Oct	63845139	Agaricomycetes		inat	19.5354	-154.987	wet	low	2020	Hawaii
450	Apr	74413675	Agaricomycetes		inat	19.5746	-155.968	dry	low	2021	Hawaii
451	Apr	74892156	Agaricomycetes		inat	20.0285	-155.409	mesic	low	2021	Hawaii
492	May	1493869	Agaricomycetes		inat	19.4318	-155.271	mesic	montane	2015	Hawaii
493	May	1497663	Agaricomycetes		inat	19.4283	-155.288	mesic	montane	2015	Hawaii
513	Oct	17513343	Agaricomycetes		inat	19.4428	-155.303	mesic	montane	2018	Hawaii
514	Oct	17618887	Agaricomycetes		inat	19.448	-155.214	wet	montane	2018	Hawaii
453	Aug	31303574	Agaricomycetes		inat	19.4284	-155.261	mesic	montane	2019	Hawaii
488	Mar	39916839	Agaricomycetes		inat	19.432	-155.264	mesic	montane	2020	Hawaii
461	Feb	5171863	Agaricomycetes		inat	22.2233	-159.466	mesic	low	2017	Kauai
465	Feb	38726806	Agaricomycetes		inat	22.1921	-159.479	mesic	low	2020	Kauai
446	Apr	42825589	Agaricomycetes		inat	22.0977	-159.359	mesic	low	2020	Kauai
489	Mar	72331316	Agaricomycetes		inat	22	-159.35	mesic	low	2021	Kauai
490	Mar	73257904	Agaricomycetes		inat	22.0941	-159.361	mesic	low	2021	Kauai
449	Apr	74180181	Agaricomycetes		inat	22.046	-159.34	mesic	low	2021	Kauai
503	Nov	18386366	Agaricomycetes		inat	22.1242	-159.651	mesic	montane	2018	Kauai
509	Oct	204821	Agaricomycetes		inat	20.7509	-156.328	dry	low	2006	Maui_nui
482	Mar	10319309	Agaricomycetes		inat	20.9057	-156.301	mesic	low	2018	Maui_nui
475	Jul	14405260	Agaricomycetes		inat	21.1759	-157.005	mesic	low	2018	Maui_nui
512	Oct	32619910	Agaricomycetes		inat	20.8945	-156.313	mesic	low	2018	Maui_nui
507	Nov	36501568	Agaricomycetes		inat	21.0217	-156.625	mesic	low	2019	Maui_nui
487	Mar	21406271	Agaricomycetes		inat	20.8544	-156.15	wet	low	2019	Maui_nui
456	Dec	36523921	Agaricomycetes		inat	20.6744	-156.057	wet	low	2019	Maui_nui
496	May	44542365	Agaricomycetes		inat	20.8258	-156.903	dry	low	2020	Maui_nui
454	Aug	55558474	Agaricomycetes		inat	20.8972	-156.447	dry	low	2020	Maui_nui
448	Apr	73658552	Agaricomycetes		inat	20.9484	-156.539	mesic	low	2021	Maui_nui
510	Oct	146056	Agaricomycetes		inat	21.2985	-157.814	dry	low	2012	Oahu
500	Nov	153268	Agaricomycetes		inat	21.2998	-157.819	dry	low	2012	Oahu
502	Nov	152710	Agaricomycetes		inat	21.3015	-157.817	mesic	low	2012	Oahu
474	Jul	43197	Agaricomycetes		MO	21.399	-157.895	mesic	low	2013	Oahu
444	Apr	227793	Agaricomycetes		inat	21.3012	-157.819	mesic	low	2013	Oahu
491	May	38693021	Agaricomycetes		inat	21.3303	-157.792	wet	low	2014	Oahu
469	Jan	1183395	Agaricomycetes		inat	21.3379	-157.77	wet	low	2015	Oahu
494	May	17364786	Agaricomycetes		inat	21.3722	-157.79	mesic	low	2016	Oahu
462	Feb	9755306	Agaricomycetes		inat	21.3	-157.816	dry	low	2018	Oahu
445	Apr	10668715	Agaricomycetes		inat	21.4722	-158.152	mesic	low	2018	Oahu
479	Jun	13068234	Agaricomycetes		inat	21.4037	-157.777	mesic	low	2018	Oahu
511	Oct	17210903	Agaricomycetes		inat	21.4021	-157.896	mesic	low	2018	Oahu
464	Feb	20318164	Agaricomycetes		inat	21.5741	-158.229	dry	low	2019	Oahu
452	Aug	30143329	Agaricomycetes		inat	21.3863	-157.799	mesic	low	2019	Oahu
470	Jan	19414985	Agaricomycetes		inat	21.349	-157.805	wet	low	2019	Oahu
504	Nov	35230416	Agaricomycetes		inat	21.3421	-157.799	wet	low	2019	Oahu
505	Nov	50448555	Agaricomycetes		inat	21.4008	-157.852	wet	low	2019	Oahu
471	Jan	37505683	Agaricomycetes		inat	21.4901	-157.992	mesic	low	2020	Oahu
466	Feb	38877284	Agaricomycetes		inat	21.6229	-157.93	mesic	low	2020	Oahu
447	Apr	43798505	Agaricomycetes		inat	21.3093	-157.745	mesic	low	2020	Oahu
497	May	45541639	Agaricomycetes		inat	21.5512	-157.879	mesic	low	2020	Oahu
498	May	47040266	Agaricomycetes		inat	21.3681	-157.783	mesic	low	2020	Oahu
499	May	47040285	Agaricomycetes		inat	21.3681	-157.783	mesic	low	2020	Oahu
457	Dec	67121514	Agaricomycetes		inat	21.6348	-158.054	mesic	low	2020	Oahu
458	Dec	67284499	Agaricomycetes		inat	21.6374	-158.011	mesic	low	2020	Oahu
459	Dec	67323278	Agaricomycetes		inat	21.339	-157.833	mesic	low	2020	Oahu
508	Nov	64779848	Agaricomycetes		inat	21.3343	-157.803	wet	low	2020	Oahu
472	Jan	67490351	Agaricomycetes		inat	21.3793	-157.8	mesic	low	2021	Oahu
467	Feb	69165395	Agaricomycetes		inat	21.4	-157.8	mesic	low	2021	Oahu
468	Feb	93194565	Agaricomycetes		inat	21.502	-158.016	mesic	low	2021	Oahu
473	Jan	67814036	Agaricomycetes		inat	21.4051	-157.88	wet	low	2021	Oahu
517	Oct	62457270	Agaricomycetidae		inat	21.3131	-157.799	mesic	low	2020	Oahu
540	Jan	16437	Agaricus		MO	19.1184	-155.822	dry	low	2009	Hawaii
541	Jan	97582	Agaricus		MO	20.0258	-155.668	mesic	low	2015	Hawaii
547	Jun	418	Agaricus		MO	20.0258	-155.668	mesic	low	2015	Hawaii
550	Mar	7724	Agaricus		MO	20.0258	-155.668	mesic	low	2015	Hawaii
548	Jun	27192002	Agaricus		inat	19.6112	-155.947	mesic	low	2019	Hawaii
522	Aug	31272269	Agaricus		inat	20.0283	-155.447	mesic	low	2019	Hawaii
521	Aug	31028841	Agaricus		inat	19.7028	-155.082	wet	low	2019	Hawaii
528	Dec	36783705	Agaricus		inat	19.6365	-154.98	wet	low	2019	Hawaii
529	Dec	36808926	Agaricus		inat	19.6467	-154.982	wet	low	2019	Hawaii
577	Sep	61076241	Agaricus		inat	19.4814	-155.934	dry	low	2020	Hawaii
524	Dec	2753870	Agaricus		MP	22.0925	-159.75	dry	low	1947	Kauai
576	Sep	33455993	Agaricus		inat	21.8934	-159.502	mesic	low	2019	Kauai
570	Oct	34671330	Agaricus		inat	22.1105	-159.303	mesic	low	2019	Kauai
571	Oct	63365684	Agaricus		inat	21.8865	-159.492	mesic	low	2020	Kauai
572	Oct	64183143	Agaricus		inat	22.1046	-159.68	mesic	low	2020	Kauai
563	Nov	64996613	Agaricus		inat	22.0714	-159.377	mesic	low	2020	Kauai
525	Dec	16200	Agaricus		MO	22.0506	-159.541	wet	montane	2007	Kauai
574	Sep	17093608	Agaricus		inat	22.1106	-159.669	mesic	montane	2018	Kauai
575	Sep	26840129	Agaricus		inat	22.111	-159.666	mesic	montane	2018	Kauai
526	Dec	10256179	Agaricus		inat	20.9887	-156.648	mesic	low	2017	Maui_nui
533	Feb	20195270	Agaricus		inat	20.9362	-156.351	dry	low	2019	Maui_nui
561	Nov	93535	Agaricus		MO	20.9175	-156.326	mesic	low	2019	Maui_nui
552	Mar	71579201	Agaricus		inat	20.9732	-156.678	dry	low	2021	Maui_nui
551	Mar	72182880	Agaricus		inat	20.629	-156.19	dry	low	2021	Maui_nui
536	Feb	69298205	Agaricus		inat	20.9495	-156.537	mesic	low	2021	Maui_nui
567	Oct	2751849	Agaricus		MP	21.3133	-157.799	mesic	low	1939	Oahu
558	Nov	2752520	Agaricus		MP	21.3133	-157.799	mesic	low	1940	Oahu
564	Oct	2750596	Agaricus		MP	21.2969	-157.817	dry	low	1952	Oahu
565	Oct	2750642	Agaricus		MP	21.297	-157.817	dry	low	1952	Oahu
566	Oct	2751909	Agaricus		MP	21.297	-157.817	dry	low	1952	Oahu
523	Dec	2754295	Agaricus		MP	21.3133	-157.799	mesic	low	1957	Oahu
537	Jan	2750672	Agaricus		MP	21.3133	-157.799	mesic	low	1960	Oahu
549	Mar	2753393	Agaricus		MP	21.3133	-157.799	mesic	low	1960	Oahu
539	Jan	2755093	Agaricus		MP	21.3133	-157.799	mesic	low	1960	Oahu
518	Apr	2749723	Agaricus		MP	21.3069	-157.858	dry	low	1963	Oahu
538	Jan	2751369	Agaricus		MP	21.3133	-157.799	mesic	low	1969	Oahu
553	Nov	2749462	Agaricus		MP	21.2981	-157.824	dry	low	1974	Oahu
554	Nov	2754708	Agaricus		MP	21.2981	-157.824	dry	low	1974	Oahu
555	Nov	2755249	Agaricus		MP	21.2981	-157.824	dry	low	1974	Oahu
556	Nov	2751130	Agaricus		MP	21.3133	-157.799	mesic	low	1974	Oahu
557	Nov	2752231	Agaricus		MP	21.3133	-157.799	mesic	low	1974	Oahu
568	Oct	2752348	Agaricus		MP	21.3133	-157.799	mesic	low	1974	Oahu
573	Sep	2751558	Agaricus		MP	21.3358	-157.818	wet	low	1974	Oahu
559	Nov	2755513	Agaricus		MP	21.3358	-157.818	wet	low	1974	Oahu
546	Jun	2754139	Agaricus		MP	21.5028	-158.024	mesic	low	1979	Oahu
560	Nov	2451532	Agaricus		MP	21.3017	-157.815	mesic	low	2014	Oahu
569	Oct	2451538	Agaricus		MP	21.3017	-157.815	mesic	low	2014	Oahu
531	Feb	2470662	Agaricus		MP	21.3017	-157.815	mesic	low	2014	Oahu
532	Feb	2470663	Agaricus		MP	21.5403	-158.194	mesic	low	2014	Oahu
520	Aug	14934	Agaricus		MO	21.4502	-158.029	dry	low	2015	Oahu
527	Dec	18773688	Agaricus		inat	21.3171	-157.826	mesic	low	2018	Oahu
534	Feb	20318188	Agaricus		inat	21.5742	-158.229	dry	low	2019	Oahu
535	Feb	20318199	Agaricus		inat	21.5768	-158.228	dry	low	2019	Oahu
530	Dec	37197796	Agaricus		inat	21.3692	-158.086	dry	low	2019	Oahu
542	Jan	37620177	Agaricus		inat	21.3648	-158.086	dry	low	2020	Oahu
519	Apr	44215057	Agaricus		inat	21.3963	-158.014	dry	low	2020	Oahu
562	Nov	93194564	Agaricus		inat	21.2963	-157.812	dry	low	2020	Oahu
545	Jan	68702987	Agaricus		inat	21.3384	-157.835	mesic	low	2021	Oahu
543	Jan	69908127	Agaricus		inat	21.3657	-157.747	mesic	low	2021	Oahu
544	Jan	67975092	Agaricus		inat	21.3507	-157.816	wet	low	2021	Oahu
578	Jul	2077652	Agaricus arorae		MP	20.9532	-156.532	mesic	low	1993	Maui_nui
580	Aug	2078240	Agaricus arvensis		MP	19.7158	-155.446	dry	alpine	1994	Hawaii
579	Aug	2078216	Agaricus arvensis		MP	19.7158	-155.44	dry	alpine	1996	Hawaii
581	Jun	2078227	Agaricus arvensis		MP	19.7182	-155.432	dry	alpine	1996	Hawaii
582	Jan	2754641	Agaricus azoetes		MP	21.8772	-159.441	dry	low	1997	Kauai
583	Jan	602583	Agaricus azoetes		MP	20.9099	-156.893	dry	low	1997	Maui_nui
592	Nov	2093091	Agaricus campestris		MP	19.7182	-155.432	dry	alpine	1993	Hawaii
585	Aug	2093132	Agaricus campestris		MP	19.7182	-155.432	dry	alpine	1995	Hawaii
584	Aug	2093088	Agaricus campestris		MP	19.7182	-155.432	dry	alpine	1996	Hawaii
588	Jul	2093095	Agaricus campestris		MP	19.7182	-155.432	dry	alpine	1996	Hawaii
591	May	2750342	Agaricus campestris		MP	19.7333	-155.013	wet	low	1986	Hawaii
587	Feb	1734288	Agaricus campestris		MP	21.3069	-157.858	dry	low	1932	Oahu
590	Mar	2164	Agaricus campestris		MO	21.4496	-158.028	dry	low	2015	Oahu
594	Oct	93404	Agaricus campestris		MO	21.45	-158.028	dry	low	2017	Oahu
586	Aug	30293113	Agaricus campestris		inat	21.3004	-157.86	dry	low	2019	Oahu
589	Mar	8085883	Agaricus campestris		MP	21.4496	-158.028	dry	low	1909	Oahu
593	Oct	8142559	Agaricus campestris		MP	21.45	-158.028	dry	low	1912	Oahu
598	Oct	2092725	Agaricus cheilotulus		MP	22.1307	-159.659	mesic	montane	1994	Kauai
595	Jan	2092721	Agaricus cheilotulus		MP	22.1303	-159.658	mesic	montane	1995	Kauai
596	Jan	2092726	Agaricus cheilotulus		MP	22.1307	-159.659	mesic	montane	1996	Kauai
597	Mar	2092724	Agaricus cheilotulus		MP	22.1307	-159.659	mesic	montane	1997	Kauai
603	Oct	2093147	Agaricus comptuloides		MP	19.7009	-155.082	wet	low	1993	Hawaii
604	Oct	2092736	Agaricus comptuloides		MP	19.7027	-155.081	wet	low	1995	Hawaii
599	Jul	18956	Agaricus comptuloides		MO	19.715	-155.08	wet	low	2002	Hawaii
600	Jul	60046145	Agaricus comptuloides		inat	19.715	-155.08	wet	low	2002	Hawaii
602	Nov	45408	Agaricus comptuloides		MO	21.8862	-159.492	mesic	low	2018	Kauai
601	Nov	8175046	Agaricus comptuloides		MP	21.8862	-159.492	mesic	low	1928	Kauai
607	Dec	2093195	Agaricus comtulus		MP	19.5647	-155.964	dry	low	1995	Hawaii
610	Mar	2093204	Agaricus comtulus		MP	19.7362	-155.012	wet	low	1995	Hawaii
608	Jul	2093208	Agaricus comtulus		MP	19.7362	-155.012	wet	low	1996	Hawaii
611	Nov	2748355	Agaricus comtulus		MP	21.3167	-157.817	mesic	low	1971	Oahu
605	Dec	2749610	Agaricus comtulus		MP	21.3167	-157.817	mesic	low	1971	Oahu
614	Sep	2750863	Agaricus comtulus		MP	21.3167	-157.817	mesic	low	1971	Oahu
615	Sep	2751022	Agaricus comtulus		MP	21.3376	-157.837	mesic	low	1971	Oahu
616	Sep	2751240	Agaricus comtulus		MP	21.3376	-157.837	mesic	low	1971	Oahu
606	Dec	2752379	Agaricus comtulus		MP	21.3167	-157.817	mesic	low	1971	Oahu
612	Nov	2755794	Agaricus comtulus		MP	21.3167	-157.817	mesic	low	1971	Oahu
613	Oct	2748598	Agaricus comtulus		MP	21.5703	-157.914	wet	low	1971	Oahu
609	Mar	2754704	Agaricus comtulus		MP	21.2981	-157.824	dry	low	1972	Oahu
618	Jan	602588	Agaricus entibigae		MP	21.8863	-159.493	mesic	low	1994	Kauai
617	Jan	2752307	Agaricus entibigae		MP	21.9067	-159.511	mesic	low	1994	Kauai
619	Jan	2093187	Agaricus entibigae		MP	21.8863	-159.493	mesic	low	1997	Kauai
620	Aug	33958960	Agaricus kai		inat	19.7026	-155.082	wet	low	2019	Hawaii
621	Jan	2755134	Agaricus kiawetes		MP	21.8772	-159.441	dry	low	1997	Kauai
622	Jan	602579	Agaricus kiawetes		MP	20.9185	-156.912	dry	low	1997	Maui_nui
639	Sep	2751166	Agaricus kipukae		MP	19.8669	-155.383	dry	alpine	1994	Hawaii
624	Aug	2096284	Agaricus kipukae		MP	20.0417	-155.441	wet	low	1993	Hawaii
638	Mar	2096276	Agaricus kipukae		MP	19.1101	-155.826	dry	low	1996	Hawaii
629	Jan	2096279	Agaricus kipukae		MP	19.1101	-155.826	dry	low	1997	Hawaii
628	Jan	2096285	Agaricus kipukae		MP	19.0505	-155.662	mesic	low	1997	Hawaii
626	Dec	2096282	Agaricus kipukae		MP	19.6717	-155.368	mesic	montane	1993	Hawaii
640	Sep	604579	Agaricus kipukae		MP	19.6719	-155.368	mesic	montane	1994	Hawaii
625	Dec	2096280	Agaricus kipukae		MP	19.6717	-155.368	mesic	montane	1994	Hawaii
637	Jun	2096281	Agaricus kipukae		MP	19.6717	-155.368	mesic	montane	1994	Hawaii
623	Aug	2096269	Agaricus kipukae		MP	19.6717	-155.368	mesic	montane	1995	Hawaii
636	Jan	2096286	Agaricus kipukae		MP	22.122	-159.703	mesic	low	1996	Kauai
635	Jan	2096271	Agaricus kipukae		MP	22.1193	-159.645	mesic	montane	1995	Kauai
634	Jan	2096277	Agaricus kipukae		MP	22.1051	-159.677	mesic	montane	1995	Kauai
630	Jan	2096275	Agaricus kipukae		MP	20.836	-156.917	dry	low	1995	Maui_nui
631	Jan	2096270	Agaricus kipukae		MP	21.1357	-156.987	mesic	low	1996	Maui_nui
632	Jan	2096273	Agaricus kipukae		MP	21.175	-157.005	mesic	low	1996	Maui_nui
633	Jan	2096283	Agaricus kipukae		MP	21.175	-157.005	mesic	low	1996	Maui_nui
627	Dec	2096278	Agaricus kipukae		MP	21.3074	-157.8	mesic	low	1985	Oahu
642	Aug	605030	Agaricus lanatorubescens		MP	19.7158	-155.446	dry	alpine	1994	Hawaii
641	Aug	2749319	Agaricus lanatorubescens		MP	19.7167	-155.45	dry	alpine	1994	Hawaii
643	Jan	2750756	Agaricus meleagris		MP	21.3133	-157.799	mesic	low	1972	Oahu
644	Jan	2753837	Agaricus meleagris		MP	21.3133	-157.799	mesic	low	1972	Oahu
646	Nov	602589	Agaricus nigrobrunnescens		MP	19.4697	-154.918	wet	low	1994	Hawaii
645	Nov	2748423	Agaricus nigrobrunnescens		MP	19.4697	-154.918	wet	low	1994	Hawaii
650	Mar	2097446	Agaricus praeclaresquamosus		MP	19.1101	-155.826	dry	low	1996	Hawaii
648	Jan	2097441	Agaricus praeclaresquamosus		MP	19.1101	-155.826	dry	low	1997	Hawaii
649	Jan	2097443	Agaricus praeclaresquamosus		MP	19.1101	-155.826	dry	low	1997	Hawaii
656	Jun	604545	Agaricus rotalis		MP	19.7198	-155.08	wet	low	1996	Hawaii
655	Jun	2753665	Agaricus rotalis		MP	19.6927	-155.085	wet	low	1996	Hawaii
651	Jan	2097956	Agaricus rotalis		MP	20.1137	-155.593	mesic	low	1997	Hawaii
657	Jun	61352152	Agaricus rotalis		inat	20.2007	-155.729	mesic	low	2012	Hawaii
653	Jan	2097456	Agaricus rotalis		MP	21.17	-157.005	mesic	low	1996	Maui_nui
654	Jan	2097922	Agaricus rotalis		MP	21.175	-157.005	mesic	low	1996	Maui_nui
652	Jan	2097952	Agaricus rotalis		MP	20.9532	-156.532	mesic	low	1996	Maui_nui
658	Sep	2097907	Agaricus rotalis		MP	21.2991	-157.81	mesic	low	1996	Oahu
659	Nov	97361	Agaricus sect. Arvenses		MO	22.0531	-159.365	mesic	low	2017	Kauai
660	Nov	93533	Agaricus sect. Minores		MO	20.9175	-156.326	mesic	low	2019	Maui_nui
661	Jul	2097488	Agaricus semotus		MP	19.834	-155.589	dry	alpine	1977	Hawaii
674	Oct	2106360	Agaricus subrufescens		MP	19.7009	-155.082	wet	low	1993	Hawaii
670	Jul	2105763	Agaricus subrufescens		MP	19.5519	-155.108	wet	low	1994	Hawaii
667	Dec	2105780	Agaricus subrufescens		MP	19.4697	-154.918	wet	low	1995	Hawaii
668	Dec	2106358	Agaricus subrufescens		MP	19.4697	-154.918	wet	low	1995	Hawaii
672	Mar	2105761	Agaricus subrufescens		MP	19.4697	-154.918	wet	low	1996	Hawaii
665	Aug	2105781	Agaricus subrufescens		MP	19.7218	-155.078	wet	low	1996	Hawaii
671	Jun	2106356	Agaricus subrufescens		MP	19.7218	-155.078	wet	low	1996	Hawaii
666	Aug	50345	Agaricus subrufescens		MO	19.715	-155.08	wet	low	2010	Hawaii
664	Aug	7990620	Agaricus subrufescens		MP	19.715	-155.08	wet	low	2010	Hawaii
675	Oct	88207	Agaricus subrufescens		MO	20.1022	-155.621	wet	low	2014	Hawaii
673	Oct	8077564	Agaricus subrufescens		MP	20.1022	-155.621	wet	low	2014	Hawaii
669	Jan	2105784	Agaricus subrufescens		MP	20.8361	-156.917	dry	low	1997	Maui_nui
676	Mar	71113140	Agaricus subrutilescens		inat	21.9145	-159.526	mesic	low	2021	Kauai
677	Jan	2752760	Agaricus xeretes		MP	21.8772	-159.441	dry	low	1997	Kauai
678	Jan	604533	Agaricus xeretes		MP	20.9045	-156.886	dry	low	1977	Maui_nui
681	May	2755711	Agrocybe		MP	19.7226	-155.066	wet	low	1986	Hawaii
683	Nov	46015	Agrocybe		MO	19.3834	-155.2	wet	low	2018	Hawaii
680	Jun	60725926	Agrocybe		inat	21.9609	-159.35	mesic	low	2011	Kauai
679	Dec	20715	Agrocybe		MO	22.0506	-159.541	wet	montane	2012	Kauai
682	May	12557247	Agrocybe		inat	21.3071	-157.854	dry	low	2018	Oahu
685	Jul	31964791	Agrocybe pediades		inat	19.7215	-155.074	wet	low	2019	Hawaii
686	Jul	33958390	Agrocybe pediades		inat	19.7215	-155.074	wet	low	2019	Hawaii
684	Dec	2755278	Agrocybe pediades		MP	21.3133	-157.799	mesic	low	1939	Oahu
687	Feb	20075613	Agrocybe procera		inat	19.4831	-154.941	wet	low	2019	Hawaii
690	Mar	21236750	Agrocybe procera		inat	19.7225	-155.079	wet	low	2019	Hawaii
689	Jan	68714228	Agrocybe procera		inat	22.114	-159.347	mesic	low	2021	Kauai
688	Jan	20000142	Agrocybe procera		inat	20.9093	-156.219	wet	low	2019	Maui_nui
691	Oct	63946030	Agrocybe procera		inat	21.6365	-158.057	mesic	low	2020	Oahu
692	Jan	2751605	Agrocybe putaminum		MP	21.9043	-159.39	mesic	low	1971	Kauai
693	Jul	18951	Agrocybe retigera		MO	19.715	-155.08	wet	low	2002	Hawaii
694	Jul	60046099	Agrocybe retigera		inat	19.715	-155.08	wet	low	2002	Hawaii
699	Dec	94991	Amanita		MO	20.1022	-155.621	wet	low	2014	Hawaii
715	Mar	79702320	Amanita		inat	20.0077	-155.533	mesic	montane	2021	Hawaii
701	Dec	9191346	Amanita		inat	22.1958	-159.478	mesic	low	2016	Kauai
708	Feb	9974019	Amanita		inat	22.1432	-159.686	mesic	low	2018	Kauai
721	Nov	18044277	Amanita		inat	22.0643	-159.349	mesic	low	2018	Kauai
725	Oct	34326424	Amanita		inat	21.886	-159.492	mesic	low	2019	Kauai
712	Jan	37897094	Amanita		inat	22.1431	-159.686	mesic	low	2020	Kauai
720	Nov	9061757	Amanita		inat	22.122	-159.638	mesic	montane	2017	Kauai
702	Dec	32095030	Amanita		inat	22.1192	-159.651	mesic	montane	2017	Kauai
728	Sep	18036522	Amanita		inat	22.14	-159.645	mesic	montane	2018	Kauai
723	Nov	18412296	Amanita		inat	22.1452	-159.661	mesic	montane	2018	Kauai
698	Dec	2756017	Amanita		MP	21.1564	-157.001	mesic	low	1992	Maui_nui
706	Dec	66933175	Amanita		inat	20.8906	-156.315	mesic	low	2020	Maui_nui
718	May	77864102	Amanita		inat	20.8404	-156.278	wet	low	2021	Maui_nui
697	Aug	4053985	Amanita		inat	20.7755	-156.233	mesic	montane	2016	Maui_nui
696	Apr	41805963	Amanita		inat	20.8043	-156.286	mesic	montane	2020	Maui_nui
709	Jan	2754045	Amanita		MP	21.3072	-157.798	mesic	low	1974	Oahu
710	Jan	2754246	Amanita		MP	21.3072	-157.798	mesic	low	1974	Oahu
727	Sep	2752967	Amanita		MP	21.3358	-157.818	wet	low	1974	Oahu
714	Jun	35590	Amanita		MO	21.4003	-157.815	mesic	low	2013	Oahu
711	Jan	38688164	Amanita		inat	21.5609	-158.231	dry	low	2014	Oahu
707	Feb	2470655	Amanita		MP	21.3064	-157.777	mesic	low	2014	Oahu
719	Nov	96493	Amanita		MO	21.4056	-158.098	mesic	low	2014	Oahu
700	Dec	64638	Amanita		MO	21.4518	-158.028	dry	low	2016	Oahu
695	Apr	5605859	Amanita		inat	21.3973	-157.893	mesic	low	2017	Oahu
724	Oct	17970627	Amanita		inat	21.4005	-157.896	mesic	low	2018	Oahu
722	Nov	18387261	Amanita		inat	21.3991	-157.897	mesic	low	2018	Oahu
726	Oct	34292402	Amanita		inat	21.4346	-157.928	mesic	low	2019	Oahu
703	Dec	36739664	Amanita		inat	21.31	-157.795	mesic	low	2019	Oahu
704	Dec	66236051	Amanita		inat	21.5509	-158.22	mesic	low	2020	Oahu
705	Dec	66663128	Amanita		inat	21.3049	-157.801	mesic	low	2020	Oahu
716	Mar	75174237	Amanita		inat	21.5594	-158.234	dry	low	2021	Oahu
717	Mar	75174271	Amanita		inat	21.5516	-158.219	mesic	low	2021	Oahu
713	Jan	67973154	Amanita		inat	21.3504	-157.814	wet	low	2021	Oahu
730	Nov	1078555	Amanita ananiceps		inat	21.3999	-157.898	mesic	low	2014	Oahu
729	Nov	4536838	Amanita ananiceps		MP	21.3999	-157.898	mesic	low	1915	Oahu
735	Feb	52329555	Amanita austrostraminea		inat	22.0631	-159.354	mesic	low	2020	Kauai
745	Jul	39489	Amanita austrostraminea		MO	21.399	-157.895	mesic	low	2013	Oahu
746	Jul	40836	Amanita austrostraminea		MO	21.399	-157.895	mesic	low	2013	Oahu
747	Jul	40464	Amanita austrostraminea		MO	21.399	-157.895	mesic	low	2013	Oahu
748	Jul	40466	Amanita austrostraminea		MO	21.399	-157.895	mesic	low	2013	Oahu
749	Jul	40469	Amanita austrostraminea		MO	21.399	-157.895	mesic	low	2013	Oahu
750	Jul	40574	Amanita austrostraminea		MO	21.399	-157.895	mesic	low	2013	Oahu
751	Jul	40575	Amanita austrostraminea		MO	21.399	-157.895	mesic	low	2013	Oahu
752	Jul	40576	Amanita austrostraminea		MO	21.399	-157.895	mesic	low	2013	Oahu
756	Jun	38280830	Amanita austrostraminea		inat	21.3134	-157.706	mesic	low	2013	Oahu
755	Jun	42375	Amanita austrostraminea		MO	21.4206	-157.945	mesic	low	2016	Oahu
761	Sep	41573654	Amanita austrostraminea		inat	21.3098	-157.721	mesic	low	2016	Oahu
753	Jul	41626940	Amanita austrostraminea		inat	21.3984	-157.902	mesic	low	2017	Oahu
757	Mar	41095011	Amanita austrostraminea		inat	21.3972	-157.893	mesic	low	2019	Oahu
731	Dec	42617175	Amanita austrostraminea		inat	21.3463	-157.841	mesic	low	2019	Oahu
734	Dec	69041221	Amanita austrostraminea		inat	21.5147	-157.982	mesic	low	2020	Oahu
732	Dec	91723562	Amanita austrostraminea		inat	21.3026	-157.806	mesic	low	2020	Oahu
736	Jan	37363590	Amanita austrostraminea		inat	21.6176	-157.952	wet	low	2020	Oahu
733	Dec	67032758	Amanita austrostraminea		inat	21.3509	-157.808	wet	low	2020	Oahu
758	Mar	72246304	Amanita austrostraminea		inat	21.3952	-157.895	mesic	low	2021	Oahu
760	Mar	72664138	Amanita austrostraminea		inat	21.3996	-157.898	mesic	low	2021	Oahu
759	Mar	72246551	Amanita austrostraminea		inat	21.4055	-157.883	wet	low	2021	Oahu
737	Jul	8046362	Amanita austrostraminea		MP	21.399	-157.895	mesic	low	1915	Oahu
738	Jul	8047009	Amanita austrostraminea		MP	21.399	-157.895	mesic	low	1915	Oahu
739	Jul	8047010	Amanita austrostraminea		MP	21.399	-157.895	mesic	low	1915	Oahu
740	Jul	8047011	Amanita austrostraminea		MP	21.399	-157.895	mesic	low	1915	Oahu
741	Jul	8047053	Amanita austrostraminea		MP	21.399	-157.895	mesic	low	1915	Oahu
742	Jul	8047054	Amanita austrostraminea		MP	21.399	-157.895	mesic	low	1916	Oahu
743	Jul	8047055	Amanita austrostraminea		MP	21.399	-157.895	mesic	low	1917	Oahu
744	Jul	8047215	Amanita austrostraminea		MP	21.399	-157.895	mesic	low	1919	Oahu
754	Jun	8110093	Amanita austrostraminea		MP	21.4206	-157.945	mesic	low	1919	Oahu
763	Oct	8143569	Amanita manicata		MP	19.6465	-155.987	dry	low	2017	Hawaii
762	Nov	8175114	Amanita manicata		MP	21.8862	-159.492	mesic	low	1930	Kauai
764	Oct	8054121	Amanita manicata		MP	20.6256	-156.389	dry	low	1940	Maui_nui
769	Jun	387899	Amanita marmorata		inat	19.7162	-155.073	wet	low	2013	Hawaii
768	Jun	4532372	Amanita marmorata		MP	19.7162	-155.073	wet	low	2013	Hawaii
773	Oct	86748	Amanita marmorata		MO	20.1022	-155.621	wet	low	2014	Hawaii
772	Oct	8076649	Amanita marmorata		MP	20.1022	-155.621	wet	low	2014	Hawaii
765	Aug	31501775	Amanita marmorata		inat	20.0376	-155.439	mesic	low	2019	Hawaii
770	Mar	21160236	Amanita marmorata		inat	19.7028	-155.081	wet	low	2019	Hawaii
767	Dec	15997	Amanita marmorata		MO	22.0506	-159.541	wet	montane	2007	Kauai
766	Dec	7974379	Amanita marmorata		MP	22.0506	-159.541	wet	montane	1939	Kauai
774	Oct	38517850	Amanita marmorata		inat	21.3212	-157.795	wet	low	2013	Oahu
771	Nov	91724358	Amanita marmorata		inat	21.304	-157.803	mesic	low	2020	Oahu
775	Sep	59945870	Amanita marmorata		inat	21.3267	-157.793	wet	low	2020	Oahu
777	Dec	15998	Amanita muscaria var. guessowii		MO	22.0506	-159.541	wet	montane	2007	Kauai
776	Dec	7974380	Amanita muscaria var. guessowii		MP	22.0506	-159.541	wet	montane	1939	Kauai
783	Nov	91982	Amanita sect. Lepidella		MO	21.4055	-158.098	mesic	low	2014	Oahu
784	Jun	42912	Amanita sect. Phalloideae		MO	19.6406	-154.981	wet	low	2016	Hawaii
785	Nov	46806	Amanita stirps Muscaria		MO	22.0812	-159.549	wet	montane	2018	Kauai
790	Nov	34678227	Amanitaceae		inat	19.7264	-155.068	wet	low	2017	Hawaii
793	Sep	33958724	Amanitaceae		inat	19.7229	-155.08	wet	low	2019	Hawaii
794	Sep	59051119	Amanitaceae		inat	22.0714	-159.377	mesic	low	2020	Kauai
791	Nov	64346916	Amanitaceae		inat	22.1948	-159.478	mesic	low	2020	Kauai
789	Nov	74073977	Amanitaceae		inat	20.9487	-156.537	mesic	low	2010	Maui_nui
792	Sep	18403976	Amanitaceae		inat	21.404	-157.887	wet	low	2018	Oahu
788	Mar	72386939	Amanitaceae		inat	21.5589	-158.234	dry	low	2021	Oahu
795	Jan	2752517	Anthurus		MP	21.3069	-157.858	dry	low	1976	Oahu
801	Jan	19549	Armillaria		MO	20.0198	-155.682	dry	low	2003	Hawaii
803	Jan	63996522	Armillaria		inat	20.0199	-155.682	dry	low	2003	Hawaii
800	Jan	19548	Armillaria		MO	19.715	-155.08	wet	low	2003	Hawaii
802	Jan	63996514	Armillaria		inat	19.715	-155.08	wet	low	2003	Hawaii
796	Apr	4071	Armillaria		MO	20.1295	-155.673	wet	low	2015	Hawaii
797	Aug	7620	Armillaria		MO	19.6958	-155.929	mesic	montane	2012	Hawaii
798	Dec	37270210	Armillaria		inat	19.5598	-155.282	wet	montane	2019	Hawaii
799	Jan	2751348	Armillaria		MP	21.3727	-157.792	mesic	low	1975	Oahu
804	Oct	2754786	Armillaria		MP	21.3419	-157.803	wet	low	1975	Oahu
938	Mar	9913079	Aseroe rubra		inat	20.0471	-155.473	wet	low	2010	Hawaii
936	Mar	6942334	Aseroe rubra		MP	20.0471	-155.473	wet	low	2010	Hawaii
922	Jun	22770	Aseroe rubra		MO	20.2256	-155.808	mesic	low	2012	Hawaii
920	Jun	8037719	Aseroe rubra		MP	20.2256	-155.808	mesic	low	2012	Hawaii
890	Jan	51808988	Aseroe rubra		inat	19.6383	-155.973	dry	low	2013	Hawaii
843	Dec	93944	Aseroe rubra		MO	20.0258	-155.668	mesic	low	2014	Hawaii
987	Nov	88875	Aseroe rubra		MO	20.0381	-155.44	mesic	low	2014	Hawaii
988	Nov	90742	Aseroe rubra		MO	20.0381	-155.44	mesic	low	2014	Hawaii
982	Nov	8077920	Aseroe rubra		MP	20.0381	-155.44	mesic	low	2014	Hawaii
983	Nov	8079264	Aseroe rubra		MP	20.0381	-155.44	mesic	low	2014	Hawaii
840	Dec	8081061	Aseroe rubra		MP	20.0258	-155.668	mesic	low	2014	Hawaii
888	Jan	96403	Aseroe rubra		MO	19.8118	-155.097	wet	low	2014	Hawaii
1012	Oct	86994	Aseroe rubra		MO	20.1022	-155.621	wet	low	2014	Hawaii
1009	Oct	8076780	Aseroe rubra		MP	20.1022	-155.621	wet	low	2014	Hawaii
885	Jan	8082785	Aseroe rubra		MP	19.8118	-155.097	wet	low	2014	Hawaii
875	Feb	99523	Aseroe rubra		MO	20.0258	-155.668	mesic	low	2015	Hawaii
874	Feb	8084650	Aseroe rubra		MP	20.0258	-155.668	mesic	low	2015	Hawaii
926	Jun	1604549	Aseroe rubra		inat	19.6578	-155.09	wet	low	2015	Hawaii
927	Jun	1610052	Aseroe rubra		inat	19.658	-155.091	wet	low	2015	Hawaii
917	Jun	4539840	Aseroe rubra		MP	19.658	-155.091	wet	low	2015	Hawaii
916	Jun	6891178	Aseroe rubra		MP	19.6578	-155.09	wet	low	2015	Hawaii
993	Nov	8875030	Aseroe rubra		inat	20.0375	-155.438	mesic	low	2017	Hawaii
830	Aug	41626964	Aseroe rubra		inat	20.1388	-155.622	mesic	low	2017	Hawaii
814	Apr	15235	Aseroe rubra		MO	20.0374	-155.438	mesic	low	2018	Hawaii
967	May	12373114	Aseroe rubra		inat	19.439	-155.881	mesic	low	2018	Hawaii
1015	Oct	45192572	Aseroe rubra		inat	19.6277	-155.93	mesic	low	2018	Hawaii
811	Apr	8156043	Aseroe rubra		MP	20.0374	-155.438	mesic	low	2018	Hawaii
944	Mar	68947848	Aseroe rubra		inat	19.8539	-155.152	wet	low	2018	Hawaii
930	Jun	38300060	Aseroe rubra		inat	20.0189	-155.673	dry	low	2019	Hawaii
971	May	26016182	Aseroe rubra		inat	20.0509	-155.498	mesic	low	2019	Hawaii
972	May	26016184	Aseroe rubra		inat	20.0509	-155.498	mesic	low	2019	Hawaii
973	May	26016185	Aseroe rubra		inat	20.0509	-155.498	mesic	low	2019	Hawaii
1036	Sep	33448499	Aseroe rubra		inat	20.0238	-155.671	mesic	low	2019	Hawaii
855	Dec	36783647	Aseroe rubra		inat	19.6361	-154.98	wet	low	2019	Hawaii
933	Jun	49914532	Aseroe rubra		inat	19.64	-155.997	dry	low	2020	Hawaii
899	Jan	37533398	Aseroe rubra		inat	20.0413	-155.625	mesic	low	2020	Hawaii
878	Feb	38311477	Aseroe rubra		inat	20.0292	-155.441	mesic	low	2020	Hawaii
879	Feb	42376181	Aseroe rubra		inat	20.0343	-155.444	mesic	low	2020	Hawaii
835	Aug	57669541	Aseroe rubra		inat	20.0858	-155.494	mesic	low	2020	Hawaii
1022	Oct	61970995	Aseroe rubra		inat	20.0833	-155.496	mesic	low	2020	Hawaii
865	Dec	66503164	Aseroe rubra		inat	20.0342	-155.451	mesic	low	2020	Hawaii
866	Dec	66560804	Aseroe rubra		inat	20.1224	-155.603	mesic	low	2020	Hawaii
870	Dec	66981448	Aseroe rubra		inat	20.029	-155.446	mesic	low	2020	Hawaii
871	Dec	67447370	Aseroe rubra		inat	20.0359	-155.446	mesic	low	2020	Hawaii
950	Mar	40323828	Aseroe rubra		inat	20.1407	-155.666	wet	low	2020	Hawaii
903	Jan	68440881	Aseroe rubra		inat	20.1327	-155.62	mesic	low	2021	Hawaii
826	Apr	75391280	Aseroe rubra		inat	20.0358	-155.441	mesic	low	2021	Hawaii
958	Mar	79702301	Aseroe rubra		inat	20.0344	-155.475	mesic	low	2021	Hawaii
959	Mar	79702305	Aseroe rubra		inat	20.0325	-155.496	mesic	low	2021	Hawaii
960	Mar	79702311	Aseroe rubra		inat	20.04	-155.49	mesic	low	2021	Hawaii
961	Mar	79702316	Aseroe rubra		inat	20.0767	-155.567	mesic	low	2021	Hawaii
956	Mar	80869164	Aseroe rubra		inat	20.1218	-155.598	mesic	low	2021	Hawaii
847	Dec	38253735	Aseroe rubra		inat	19.5879	-155.329	mesic	montane	2013	Hawaii
924	Jun	7498	Aseroe rubra		MO	20.0798	-155.673	wet	montane	2015	Hawaii
919	Jun	8089005	Aseroe rubra		MP	20.0798	-155.673	wet	montane	2015	Hawaii
1004	Nov	93188853	Aseroe rubra		inat	19.4438	-155.282	mesic	montane	2019	Hawaii
825	Apr	75237237	Aseroe rubra		inat	19.6469	-155.879	dry	montane	2021	Hawaii
991	Nov	35761590	Aseroe rubra		inat	22.2192	-159.576	wet	low	2001	Kauai
815	Apr	16374798	Aseroe rubra		inat	22.1081	-159.664	mesic	low	2011	Kauai
963	May	60162630	Aseroe rubra		inat	22.1959	-159.62	mesic	low	2012	Kauai
846	Dec	65826911	Aseroe rubra		inat	22.2116	-159.482	mesic	low	2013	Kauai
876	Feb	20434986	Aseroe rubra		inat	22.217	-159.587	wet	low	2015	Kauai
818	Apr	11157202	Aseroe rubra		inat	22.099	-159.65	mesic	low	2018	Kauai
968	May	13173132	Aseroe rubra		inat	22.1475	-159.684	mesic	low	2018	Kauai
1029	Sep	16188778	Aseroe rubra		inat	22.0776	-159.671	mesic	low	2018	Kauai
1031	Sep	17053257	Aseroe rubra		inat	22.1075	-159.663	mesic	low	2018	Kauai
1034	Sep	17093558	Aseroe rubra		inat	22.1075	-159.663	mesic	low	2018	Kauai
996	Nov	18418917	Aseroe rubra		inat	22.1981	-159.477	mesic	low	2018	Kauai
997	Nov	18421762	Aseroe rubra		inat	22.1981	-159.477	mesic	low	2018	Kauai
945	Mar	58391079	Aseroe rubra		inat	22.0831	-159.412	wet	low	2018	Kauai
822	Apr	24918526	Aseroe rubra		inat	22.1964	-159.478	mesic	low	2019	Kauai
1017	Oct	34391002	Aseroe rubra		inat	22.1934	-159.479	mesic	low	2019	Kauai
1018	Oct	34398348	Aseroe rubra		inat	22.1957	-159.478	mesic	low	2019	Kauai
1001	Nov	35359109	Aseroe rubra		inat	22.125	-159.626	mesic	low	2019	Kauai
1002	Nov	35563178	Aseroe rubra		inat	22.1923	-159.479	mesic	low	2019	Kauai
856	Dec	36908243	Aseroe rubra		inat	22.1906	-159.48	mesic	low	2019	Kauai
860	Dec	38151574	Aseroe rubra		inat	22.2061	-159.462	mesic	low	2019	Kauai
1016	Oct	34069286	Aseroe rubra		inat	22.2011	-159.595	wet	low	2019	Kauai
975	May	48195328	Aseroe rubra		inat	22.0413	-159.641	dry	low	2020	Kauai
893	Jan	37279474	Aseroe rubra		inat	22.201	-159.513	mesic	low	2020	Kauai
974	May	45459244	Aseroe rubra		inat	22.1897	-159.624	mesic	low	2020	Kauai
833	Aug	56272533	Aseroe rubra		inat	22.196	-159.478	mesic	low	2020	Kauai
834	Aug	56272632	Aseroe rubra		inat	22.196	-159.478	mesic	low	2020	Kauai
1006	Nov	67626591	Aseroe rubra		inat	22.0642	-159.455	wet	low	2020	Kauai
957	Mar	72349646	Aseroe rubra		inat	21.9166	-159.525	mesic	low	2021	Kauai
824	Apr	74494125	Aseroe rubra		inat	22.1081	-159.663	mesic	low	2021	Kauai
977	May	79116979	Aseroe rubra		inat	22.109	-159.664	mesic	low	2021	Kauai
981	Nov	6998745	Aseroe rubra		MP	22.1981	-159.477	mesic	low	1921	Kauai
980	Nov	6998767	Aseroe rubra		MP	22.1981	-159.477	mesic	low	1921	Kauai
873	Feb	7023874	Aseroe rubra		MP	22.217	-159.587	wet	low	1939	Kauai
887	Jan	281246	Aseroe rubra		MP	22.1486	-159.644	mesic	montane	2002	Kauai
842	Dec	33877	Aseroe rubra		MO	22.0506	-159.541	wet	montane	2007	Kauai
986	Nov	16207	Aseroe rubra		MO	22.0506	-159.541	wet	montane	2007	Kauai
844	Dec	92867969	Aseroe rubra		inat	22.0897	-159.562	wet	montane	2008	Kauai
813	Apr	65929	Aseroe rubra		MO	22.1101	-159.665	mesic	montane	2011	Kauai
845	Dec	13999733	Aseroe rubra		inat	22.1493	-159.637	mesic	montane	2011	Kauai
889	Jan	96981	Aseroe rubra		MO	22.1296	-159.657	mesic	montane	2015	Kauai
929	Jun	6637626	Aseroe rubra		inat	22.1512	-159.641	mesic	montane	2017	Kauai
970	May	12929050	Aseroe rubra		inat	22.1083	-159.652	mesic	montane	2018	Kauai
965	May	13688294	Aseroe rubra		inat	22.1414	-159.649	mesic	montane	2018	Kauai
915	Jul	15038907	Aseroe rubra		inat	22.15	-159.642	mesic	montane	2018	Kauai
1035	Sep	17093621	Aseroe rubra		inat	22.11	-159.669	mesic	montane	2018	Kauai
848	Dec	19264589	Aseroe rubra		inat	22.1094	-159.669	mesic	montane	2018	Kauai
849	Dec	19265092	Aseroe rubra		inat	22.1305	-159.658	mesic	montane	2018	Kauai
850	Dec	19432214	Aseroe rubra		inat	22.151	-159.622	mesic	montane	2018	Kauai
892	Jan	19371423	Aseroe rubra		inat	22.1199	-159.659	mesic	montane	2019	Kauai
1037	Sep	33412663	Aseroe rubra		inat	22.1338	-159.651	mesic	montane	2019	Kauai
1038	Sep	33412676	Aseroe rubra		inat	22.1338	-159.651	mesic	montane	2019	Kauai
1020	Oct	35052533	Aseroe rubra		inat	22.122	-159.65	mesic	montane	2019	Kauai
1000	Nov	35304531	Aseroe rubra		inat	22.0752	-159.664	mesic	montane	2019	Kauai
1003	Nov	35564445	Aseroe rubra		inat	22.1462	-159.64	mesic	montane	2019	Kauai
1005	Nov	36262656	Aseroe rubra		inat	22.1132	-159.673	mesic	montane	2019	Kauai
858	Dec	43686182	Aseroe rubra		inat	22.1306	-159.658	mesic	montane	2019	Kauai
877	Feb	62384111	Aseroe rubra		inat	22.113	-159.668	mesic	montane	2019	Kauai
1021	Oct	35271805	Aseroe rubra		inat	22.1178	-159.603	wet	montane	2019	Kauai
1023	Oct	62620984	Aseroe rubra		inat	22.149	-159.641	mesic	montane	2020	Kauai
1024	Oct	63302679	Aseroe rubra		inat	22.1508	-159.644	mesic	montane	2020	Kauai
883	Feb	69930337	Aseroe rubra		inat	22.1515	-159.641	mesic	montane	2021	Kauai
918	Jun	6901072	Aseroe rubra		MP	22.1512	-159.641	mesic	montane	1930	Kauai
838	Dec	6968923	Aseroe rubra		MP	22.1493	-159.637	mesic	montane	1930	Kauai
909	Jul	6973308	Aseroe rubra		MP	22.15	-159.642	mesic	montane	1930	Kauai
836	Dec	7009432	Aseroe rubra		MP	22.1094	-159.669	mesic	montane	1930	Kauai
837	Dec	7009436	Aseroe rubra		MP	22.1305	-159.658	mesic	montane	1932	Kauai
839	Dec	7011656	Aseroe rubra		MP	22.151	-159.622	mesic	montane	1934	Kauai
812	Apr	8000386	Aseroe rubra		MP	22.1101	-159.665	mesic	montane	1935	Kauai
886	Jan	8083145	Aseroe rubra		MP	22.1296	-159.657	mesic	montane	1935	Kauai
841	Dec	7974523	Aseroe rubra		MP	22.0506	-159.541	wet	montane	1940	Kauai
985	Nov	8042854	Aseroe rubra		MP	22.0506	-159.541	wet	montane	1940	Kauai
989	Nov	23990	Aseroe rubra		MO	20.69	-156.313	dry	alpine	2015	Maui_nui
861	Dec	37208394	Aseroe rubra		inat	20.7205	-156.155	dry	alpine	2019	Maui_nui
984	Nov	8099735	Aseroe rubra		MP	20.69	-156.313	dry	alpine	1940	Maui_nui
872	Feb	2755023	Aseroe rubra		MP	20.8758	-156.474	dry	low	1956	Maui_nui
992	Nov	74074327	Aseroe rubra		inat	20.9494	-156.538	mesic	low	2010	Maui_nui
1011	Oct	51479	Aseroe rubra		MO	20.8245	-156.091	wet	low	2013	Maui_nui
928	Jun	26494127	Aseroe rubra		inat	20.9527	-156.538	mesic	low	2015	Maui_nui
940	Mar	2819305	Aseroe rubra		inat	21.1012	-157.002	dry	low	2016	Maui_nui
946	Mar	10382057	Aseroe rubra		inat	20.8823	-156.407	dry	low	2018	Maui_nui
820	Apr	11403521	Aseroe rubra		inat	20.931	-156.517	dry	low	2018	Maui_nui
816	Apr	10673244	Aseroe rubra		inat	20.9061	-156.302	mesic	low	2018	Maui_nui
821	Apr	11669407	Aseroe rubra		inat	20.9489	-156.536	mesic	low	2018	Maui_nui
911	Jul	14103630	Aseroe rubra		inat	20.9486	-156.536	mesic	low	2018	Maui_nui
912	Jul	14103635	Aseroe rubra		inat	20.9418	-156.528	mesic	low	2018	Maui_nui
913	Jul	14103671	Aseroe rubra		inat	20.9487	-156.536	mesic	low	2018	Maui_nui
1033	Sep	17089774	Aseroe rubra		inat	20.949	-156.536	mesic	low	2018	Maui_nui
1030	Sep	18116669	Aseroe rubra		inat	20.9497	-156.537	mesic	low	2018	Maui_nui
914	Jul	18909116	Aseroe rubra		inat	20.9484	-156.536	mesic	low	2018	Maui_nui
966	May	12639788	Aseroe rubra		inat	20.8257	-156.276	wet	low	2018	Maui_nui
831	Aug	35628657	Aseroe rubra		inat	20.8826	-156.216	wet	low	2018	Maui_nui
941	Mar	69698081	Aseroe rubra		inat	20.8933	-156.549	wet	low	2018	Maui_nui
942	Mar	69698120	Aseroe rubra		inat	20.8882	-156.557	wet	low	2018	Maui_nui
819	Apr	89986306	Aseroe rubra		inat	20.8725	-156.189	wet	low	2018	Maui_nui
948	Mar	22125200	Aseroe rubra		inat	21.1783	-157.011	mesic	low	2019	Maui_nui
832	Aug	30569203	Aseroe rubra		inat	20.9481	-156.545	mesic	low	2019	Maui_nui
852	Dec	36387091	Aseroe rubra		inat	21.1763	-157.005	mesic	low	2019	Maui_nui
853	Dec	36387221	Aseroe rubra		inat	21.1764	-157.005	mesic	low	2019	Maui_nui
859	Dec	82257129	Aseroe rubra		inat	20.9495	-156.535	mesic	low	2019	Maui_nui
999	Nov	35302574	Aseroe rubra		inat	20.6708	-156.055	wet	low	2019	Maui_nui
962	May	9393	Aseroe rubra		MO	20.7643	-156.328	dry	low	2020	Maui_nui
869	Dec	66809053	Aseroe rubra		inat	20.8629	-156.507	dry	low	2020	Maui_nui
898	Jan	37686735	Aseroe rubra		inat	20.9486	-156.536	mesic	low	2020	Maui_nui
900	Jan	37791848	Aseroe rubra		inat	20.9486	-156.537	mesic	low	2020	Maui_nui
949	Mar	40031850	Aseroe rubra		inat	20.9491	-156.537	mesic	low	2020	Maui_nui
952	Mar	40669279	Aseroe rubra		inat	20.949	-156.537	mesic	low	2020	Maui_nui
953	Mar	40806298	Aseroe rubra		inat	20.949	-156.536	mesic	low	2020	Maui_nui
881	Feb	48610944	Aseroe rubra		inat	20.949	-156.536	mesic	low	2020	Maui_nui
863	Dec	66278451	Aseroe rubra		inat	20.9494	-156.537	mesic	low	2020	Maui_nui
867	Dec	66590180	Aseroe rubra		inat	20.9781	-156.619	mesic	low	2020	Maui_nui
868	Dec	66750517	Aseroe rubra		inat	20.9493	-156.536	mesic	low	2020	Maui_nui
862	Dec	67058555	Aseroe rubra		inat	20.9476	-156.539	mesic	low	2020	Maui_nui
894	Jan	37295020	Aseroe rubra		inat	20.8321	-156.275	wet	low	2020	Maui_nui
901	Jan	37826445	Aseroe rubra		inat	20.8367	-156.26	wet	low	2020	Maui_nui
880	Feb	38935705	Aseroe rubra		inat	20.8264	-156.275	wet	low	2020	Maui_nui
864	Dec	66323914	Aseroe rubra		inat	20.6754	-156.056	wet	low	2020	Maui_nui
902	Jan	67726489	Aseroe rubra		inat	20.9532	-156.532	mesic	low	2021	Maui_nui
954	Mar	70911842	Aseroe rubra		inat	20.9528	-156.532	mesic	low	2021	Maui_nui
828	Apr	75498906	Aseroe rubra		inat	20.9487	-156.536	mesic	low	2021	Maui_nui
829	Apr	76027886	Aseroe rubra		inat	20.9484	-156.536	mesic	low	2021	Maui_nui
976	May	92865424	Aseroe rubra		inat	20.9493	-156.536	mesic	low	2021	Maui_nui
882	Feb	69094717	Aseroe rubra		inat	20.8279	-156.279	wet	low	2021	Maui_nui
955	Mar	71242734	Aseroe rubra		inat	20.8321	-156.275	wet	low	2021	Maui_nui
827	Apr	75243083	Aseroe rubra		inat	20.8232	-156.275	wet	low	2021	Maui_nui
810	Apr	6955108	Aseroe rubra		MP	20.9489	-156.536	mesic	low	1947	Maui_nui
907	Jul	6969424	Aseroe rubra		MP	20.9486	-156.536	mesic	low	1947	Maui_nui
905	Jul	6969426	Aseroe rubra		MP	20.9418	-156.528	mesic	low	1947	Maui_nui
908	Jul	6969427	Aseroe rubra		MP	20.9487	-156.536	mesic	low	1947	Maui_nui
1026	Sep	6987009	Aseroe rubra		MP	20.949	-156.536	mesic	low	1947	Maui_nui
1027	Sep	6996169	Aseroe rubra		MP	20.9497	-156.537	mesic	low	1947	Maui_nui
906	Jul	7004347	Aseroe rubra		MP	20.9484	-156.536	mesic	low	1947	Maui_nui
1010	Oct	8054096	Aseroe rubra		MP	20.8245	-156.091	wet	low	1947	Maui_nui
910	Jul	3817210	Aseroe rubra		inat	20.766	-156.299	dry	montane	2016	Maui_nui
817	Apr	11095495	Aseroe rubra		inat	20.7703	-156.291	dry	montane	2018	Maui_nui
964	May	12416535	Aseroe rubra		inat	20.6726	-156.334	dry	montane	2018	Maui_nui
931	Jun	27191683	Aseroe rubra		inat	20.7423	-156.325	dry	montane	2019	Maui_nui
998	Nov	35209540	Aseroe rubra		inat	20.6957	-156.15	mesic	montane	2019	Maui_nui
904	Jul	4551079	Aseroe rubra		MP	20.766	-156.299	dry	montane	1946	Maui_nui
935	Mar	2753715	Aseroe rubra		MP	21.6294	-158.01	mesic	low	1956	Oahu
978	Nov	2751324	Aseroe rubra		MP	21.4389	-158	dry	low	1971	Oahu
1007	Oct	2750797	Aseroe rubra		MP	21.3863	-157.926	mesic	low	1971	Oahu
934	Mar	2753913	Aseroe rubra		MP	21.4953	-157.852	mesic	low	1976	Oahu
939	Mar	63740386	Aseroe rubra		inat	21.3529	-157.848	mesic	low	2011	Oahu
1008	Oct	2446031	Aseroe rubra		MP	21.3271	-157.793	wet	low	2012	Oahu
1013	Oct	146058	Aseroe rubra		inat	21.3277	-157.792	wet	low	2012	Oahu
925	Jun	38280835	Aseroe rubra		inat	21.3146	-157.707	mesic	low	2013	Oahu
923	Jun	35918	Aseroe rubra		MO	21.4104	-157.896	wet	low	2013	Oahu
891	Jan	59925500	Aseroe rubra		inat	21.5454	-158.195	mesic	low	2017	Oahu
1032	Sep	17080433	Aseroe rubra		inat	21.643	-158.014	mesic	low	2018	Oahu
1014	Oct	17970626	Aseroe rubra		inat	21.4003	-157.896	mesic	low	2018	Oahu
994	Nov	18145579	Aseroe rubra		inat	21.3995	-157.897	mesic	low	2018	Oahu
995	Nov	18387464	Aseroe rubra		inat	21.3964	-157.898	mesic	low	2018	Oahu
851	Dec	19255501	Aseroe rubra		inat	21.4184	-157.953	mesic	low	2018	Oahu
969	May	46291124	Aseroe rubra		inat	21.43	-157.939	mesic	low	2018	Oahu
943	Mar	10121747	Aseroe rubra		inat	21.3213	-157.789	wet	low	2018	Oahu
947	Mar	10770657	Aseroe rubra		inat	21.4049	-157.882	wet	low	2018	Oahu
1019	Oct	34799269	Aseroe rubra		inat	21.5452	-158.195	mesic	low	2019	Oahu
854	Dec	36490773	Aseroe rubra		inat	21.3193	-157.764	mesic	low	2019	Oahu
932	Jun	27455476	Aseroe rubra		inat	21.3362	-157.812	wet	low	2019	Oahu
857	Dec	36959961	Aseroe rubra		inat	21.3512	-157.808	wet	low	2019	Oahu
990	Nov	38431	Aseroe rubra		MO	21.6504	-158.029	mesic	low	2020	Oahu
896	Jan	37777005	Aseroe rubra		inat	21.3203	-157.809	mesic	low	2020	Oahu
951	Mar	40774274	Aseroe rubra		inat	21.3089	-157.777	mesic	low	2020	Oahu
823	Apr	41928392	Aseroe rubra		inat	21.4752	-158.114	mesic	low	2020	Oahu
1025	Oct	63539586	Aseroe rubra		inat	21.3654	-157.783	mesic	low	2020	Oahu
895	Jan	37410221	Aseroe rubra		inat	21.3263	-157.814	wet	low	2020	Oahu
897	Jan	38491730	Aseroe rubra		inat	21.327	-157.811	wet	low	2020	Oahu
884	Feb	69964358	Aseroe rubra		inat	21.6421	-158.015	mesic	low	2021	Oahu
1028	Sep	6986901	Aseroe rubra		MP	21.643	-158.014	mesic	low	1915	Oahu
979	Nov	6998420	Aseroe rubra		MP	21.3964	-157.898	mesic	low	1915	Oahu
937	Mar	6944438	Aseroe rubra		MP	21.3213	-157.789	wet	low	1921	Oahu
921	Jun	8044074	Aseroe rubra		MP	21.4104	-157.896	wet	low	1921	Oahu
1039	May	37835	Auriscalpium		MO	20.0016	-155.266	wet	low	2016	Hawaii
1040	Jan	2751496	Battarrea		MP	19.6841	-155.847	dry	alpine	1953	Hawaii
1041	Jan	2748647	Battarrea		MP	21.3975	-157.739	dry	low	1976	Oahu
1042	Jan	2749124	Battarrea		MP	21.3975	-157.739	dry	low	1976	Oahu
1043	Jan	2749716	Battarrea		MP	21.3975	-157.739	dry	low	1976	Oahu
1044	Jan	2750380	Battarrea		MP	21.3975	-157.739	dry	low	1976	Oahu
1045	Jan	2750969	Battarrea		MP	21.3975	-157.739	dry	low	1976	Oahu
1046	Jan	2752755	Battarrea		MP	21.3975	-157.739	dry	low	1976	Oahu
1047	Jan	2754998	Battarrea		MP	21.3975	-157.739	dry	low	1976	Oahu
1048	Jan	2755944	Battarrea		MP	21.3975	-157.739	dry	low	1976	Oahu
1049	Apr	5174840	Battarrea diguetii		MP	20.8867	-156.891	dry	low	1947	Maui_nui
1059	Mar	4923778	Battarrea phalloides		inat	19.5282	-154.993	wet	low	2014	Hawaii
1056	Mar	4565171	Battarrea phalloides		MP	19.5282	-154.993	wet	low	2014	Hawaii
1063	Oct	43103	Battarrea phalloides		MO	19.9406	-155.864	dry	low	2015	Hawaii
1062	Oct	8110585	Battarrea phalloides		MP	19.9406	-155.864	dry	low	2015	Hawaii
1055	Jun	13298960	Battarrea phalloides		inat	19.8422	-155.741	dry	low	2018	Hawaii
1054	Jun	6964390	Battarrea phalloides		MP	19.8422	-155.741	dry	low	2018	Hawaii
1052	Jul	73453	Battarrea phalloides		MO	19.9906	-155.825	dry	low	2019	Hawaii
1053	Jul	93187004	Battarrea phalloides		inat	19.9909	-155.821	dry	low	2019	Hawaii
1061	Mar	39431384	Battarrea phalloides		inat	19.6718	-156.025	dry	low	2020	Hawaii
1050	Apr	75288556	Battarrea phalloides		inat	19.9546	-155.853	dry	low	2021	Hawaii
1058	Mar	19798	Battarrea phalloides		MO	21.7032	-157.996	mesic	low	2009	Oahu
1060	Mar	67927552	Battarrea phalloides		inat	21.2638	-157.804	dry	low	2014	Oahu
1064	Oct	34881579	Battarrea phalloides		inat	21.3079	-157.814	mesic	low	2019	Oahu
1051	Feb	38491645	Battarrea phalloides		inat	21.2969	-157.817	dry	low	2020	Oahu
1057	Mar	7976328	Battarrea phalloides		MP	21.7032	-157.996	mesic	low	1915	Oahu
1065	Nov	65312116	Battarreaceae		inat	19.9246	-155.783	dry	low	2020	Hawaii
1070	Mar	62069	Battarreoides diguetii		MO	20.0285	-155.821	dry	low	2014	Hawaii
1071	Mar	37636124	Battarreoides diguetii		inat	20.0284	-155.821	dry	low	2014	Hawaii
1069	Mar	8061096	Battarreoides diguetii		MP	20.0285	-155.821	dry	low	2014	Hawaii
1073	Oct	21554	Battarreoides diguetii		MO	19.9406	-155.864	dry	low	2015	Hawaii
1072	Oct	8098269	Battarreoides diguetii		MP	19.9406	-155.864	dry	low	2015	Hawaii
1066	Dec	95001	Battarreoides diguetii		MO	19.6716	-156.024	dry	low	2019	Hawaii
1068	Jun	40992	Battarreoides diguetii		MO	20.7655	-156.452	dry	low	2016	Maui_nui
1067	Jun	8109268	Battarreoides diguetii		MP	20.7655	-156.452	dry	low	1945	Maui_nui
1074	Feb	21740682	Bolbitiaceae		inat	19.5287	-155.916	mesic	low	2019	Hawaii
1075	Mar	423	Bolbitius		MO	20.0258	-155.668	mesic	low	2015	Hawaii
1078	Feb	60063	Bolbitius titubans		MO	21.4509	-157.972	mesic	low	2014	Oahu
1079	Oct	63707058	Bolbitius titubans		inat	21.3681	-158.086	dry	low	2020	Oahu
1077	Feb	8059819	Bolbitius titubans		MP	21.4509	-157.972	mesic	low	1919	Oahu
1083	Oct	34936174	Boletales		inat	19.6719	-156.025	dry	low	2019	Hawaii
1082	Nov	11085	Boletales		MO	22.0928	-159.315	mesic	low	2017	Kauai
1081	Jul	29285898	Boletales		inat	21.3453	-157.922	dry	low	2019	Oahu
1080	Dec	67292857	Boletales		inat	21.5102	-157.978	mesic	low	2020	Oahu
1085	Aug	31303408	Bovista		inat	19.4284	-155.261	mesic	montane	2019	Hawaii
1084	Apr	73353569	Bovista		inat	20.8739	-156.186	wet	low	2021	Maui_nui
1086	Jan	67813986	Bovista		inat	21.4044	-157.865	wet	low	2021	Oahu
1087	Jun	1664794	Bovistella		MP	21.3069	-157.858	dry	low	1915	Oahu
1089	Mar	12874	Buchwaldoboletus		MO	22.0928	-159.315	mesic	low	2018	Kauai
1088	Jan	99490	Buchwaldoboletus		MO	21.446	-158.011	dry	low	2020	Oahu
1090	May	68434	Callistosporium		MO	22.1217	-159.569	wet	montane	2011	Kauai
4	Nov	2196556	Callistosporium vinosobrunneum	Y	MP	19.6946	-155.219	wet	low	1973	Hawaii
5	Nov	2195390	Callistosporium vinosobrunneum	Y	MP	19.7935	-155.311	wet	montane	1990	Hawaii
0	Dec	2196578	Callistosporium vinosobrunneum	Y	MP	19.6719	-155.368	mesic	montane	1994	Hawaii
1	Dec	2196586	Callistosporium vinosobrunneum	Y	MP	19.6719	-155.368	mesic	montane	1994	Hawaii
3	Jan	2196577	Callistosporium vinosobrunneum	Y	MP	22.1422	-159.646	mesic	montane	1995	Kauai
2	Jan	645933	Callistosporium vinosobrunneum	Y	MP	22.1422	-159.646	mesic	montane	1996	Kauai
1093	Jul	83613	Calvatia		MO	21.3589	-157.762	mesic	low	2017	Oahu
1094	Jul	7300563	Calvatia		inat	21.3566	-157.765	mesic	low	2017	Oahu
1097	Oct	34949642	Camarophyllopsis		inat	19.5776	-154.911	wet	low	2019	Hawaii
1095	Jun	2470659	Camarophyllopsis		MP	21.3068	-157.771	mesic	low	2014	Oahu
1096	Jun	2470665	Camarophyllopsis		MP	21.3068	-157.771	mesic	low	2014	Oahu
1098	Jan	2195374	Camarophyllopsis hymenocephala		MP	21.336	-157.8	wet	low	1992	Oahu
1119	Mar	36272	Campanella		MO	19.8118	-155.097	wet	low	2016	Hawaii
1120	Mar	32095140	Campanella		inat	19.6925	-155.026	wet	low	2018	Hawaii
1102	Apr	24422060	Campanella		inat	19.7192	-155.951	mesic	low	2019	Hawaii
1106	Aug	31965437	Campanella		inat	20.1945	-155.72	mesic	low	2019	Hawaii
1118	Jun	48860616	Campanella		inat	19.64	-155.997	dry	low	2020	Hawaii
1101	Apr	3819	Campanella		MO	19.1217	-155.696	mesic	montane	2015	Hawaii
1115	Jun	7493	Campanella		MO	20.0798	-155.673	wet	montane	2015	Hawaii
1111	Dec	66399545	Campanella		inat	19.7438	-155.94	dry	montane	2020	Hawaii
1123	Oct	63073905	Campanella		inat	22.1522	-159.699	dry	low	2020	Kauai
1127	Sep	33431183	Campanella		inat	22.1359	-159.641	mesic	montane	2019	Kauai
1112	Jan	2748702	Campanella		MP	20.7892	-156.326	dry	low	1909	Maui_nui
1107	Dec	2750373	Campanella		MP	21.1525	-156.924	mesic	low	1948	Maui_nui
1117	Jun	14076167	Campanella		inat	20.8754	-156.187	wet	low	2018	Maui_nui
1103	Aug	2754826	Campanella		MP	21.3133	-157.799	mesic	low	1959	Oahu
1099	Apr	2753591	Campanella		MP	21.3069	-157.858	dry	low	1963	Oahu
1100	Apr	2751717	Campanella		MP	21.5219	-157.844	mesic	low	1986	Oahu
1104	Aug	1936771	Campanella		MP	21.3144	-157.807	mesic	low	1995	Oahu
1105	Aug	1936772	Campanella		MP	21.3144	-157.807	mesic	low	1995	Oahu
1121	May	3312836	Campanella		inat	21.3384	-157.8	wet	low	2016	Oahu
1116	Jun	13555116	Campanella		inat	21.3183	-157.776	wet	low	2018	Oahu
1108	Dec	37246269	Campanella		inat	21.6305	-158.044	mesic	low	2019	Oahu
1109	Dec	37246389	Campanella		inat	21.6305	-158.043	mesic	low	2019	Oahu
1110	Dec	37246395	Campanella		inat	21.6305	-158.044	mesic	low	2019	Oahu
1124	Oct	63460411	Campanella		inat	21.3252	-157.822	mesic	low	2020	Oahu
1125	Oct	63460685	Campanella		inat	21.3197	-157.82	mesic	low	2020	Oahu
1126	Oct	63460949	Campanella		inat	21.3182	-157.82	mesic	low	2020	Oahu
1113	Jan	38491349	Campanella		inat	21.3374	-157.811	wet	low	2020	Oahu
1122	May	47314447	Campanella		inat	21.3383	-157.812	wet	low	2020	Oahu
1114	Jan	69911207	Campanella		inat	21.5293	-157.943	wet	low	2021	Oahu
1132	Apr	2063486	Campanella junghuhnii		MP	20.1664	-155.84	mesic	low	1947	Hawaii
1149	Nov	64412967	Candolleomyces candolleanus		inat	21.9766	-159.749	dry	low	2020	Kauai
1151	Sep	32792330	Candolleomyces candolleanus		inat	21.3017	-157.815	mesic	low	2019	Oahu
1150	Nov	64745831	Candolleomyces candolleanus		inat	21.5809	-158.149	dry	low	2020	Oahu
1154	Dec	19522506	Chlorophyllum		inat	19.8259	-155.994	dry	low	2015	Hawaii
1155	Dec	19522514	Chlorophyllum		inat	19.8249	-155.991	dry	low	2015	Hawaii
1164	Mar	11455706	Chlorophyllum		inat	19.633	-155.012	wet	low	2018	Hawaii
1156	Dec	4841192	Chlorophyllum		inat	22.2189	-159.586	mesic	low	2016	Kauai
1165	Mar	10424753	Chlorophyllum		inat	21.872	-159.442	dry	low	2018	Kauai
1160	Jan	9366174	Chlorophyllum		inat	21.9666	-159.351	mesic	low	2018	Kauai
1162	Jun	13047113	Chlorophyllum		inat	21.8856	-159.492	mesic	low	2018	Kauai
1159	Feb	69887868	Chlorophyllum		inat	21.9588	-159.34	mesic	low	2021	Kauai
1172	Sep	19915893	Chlorophyllum		inat	20.8783	-156.683	dry	low	2017	Maui_nui
1171	Oct	34931905	Chlorophyllum		inat	20.8395	-156.343	dry	low	2019	Maui_nui
1161	Jan	38490163	Chlorophyllum		inat	20.8695	-156.453	dry	low	2020	Maui_nui
1158	Dec	67537316	Chlorophyllum		inat	20.7452	-156.446	dry	low	2020	Maui_nui
1163	Mar	2754121	Chlorophyllum		MP	21.2789	-157.797	dry	low	1942	Oahu
1167	Nov	2749494	Chlorophyllum		MP	21.2981	-157.824	dry	low	1960	Oahu
1168	Nov	152708	Chlorophyllum		inat	21.3014	-157.817	mesic	low	2012	Oahu
1166	Mar	21271773	Chlorophyllum		inat	21.3064	-157.86	dry	low	2019	Oahu
1153	Aug	30666096	Chlorophyllum		inat	21.4084	-158.01	dry	low	2019	Oahu
1170	Oct	34197034	Chlorophyllum		inat	21.3072	-157.864	dry	low	2019	Oahu
1157	Dec	66035466	Chlorophyllum		inat	21.3145	-157.808	mesic	low	2020	Oahu
1169	Nov	67262421	Chlorophyllum		inat	21.4091	-157.771	mesic	low	2020	Oahu
1174	Jun	5846	Chlorophyllum hortense		MO	20.1768	-155.736	wet	low	2015	Hawaii
1173	Jun	8088032	Chlorophyllum hortense		MP	20.1768	-155.736	wet	low	2015	Hawaii
1176	Oct	14889	Chlorophyllum hortense		MO	19.7023	-155.082	wet	low	2016	Hawaii
1175	Oct	8155861	Chlorophyllum hortense		MP	19.7023	-155.082	wet	low	2016	Hawaii
1295	Oct	2752446	Chlorophyllum molybdites		MP	19.7226	-155.066	wet	low	1985	Hawaii
1224	Jan	16337	Chlorophyllum molybdites		MO	19.1876	-155.889	dry	low	2009	Hawaii
1222	Jan	7974628	Chlorophyllum molybdites		MP	19.1876	-155.889	dry	low	2009	Hawaii
1246	Jun	61352155	Chlorophyllum molybdites		inat	20.2007	-155.729	mesic	low	2012	Hawaii
1247	Jun	387905	Chlorophyllum molybdites		inat	19.7279	-155.064	wet	low	2013	Hawaii
1243	Jun	4532375	Chlorophyllum molybdites		MP	19.7279	-155.064	wet	low	2013	Hawaii
1253	Mar	62068	Chlorophyllum molybdites		MO	19.1358	-155.506	dry	low	2014	Hawaii
1255	Mar	4923810	Chlorophyllum molybdites		inat	19.1358	-155.505	dry	low	2014	Hawaii
1256	Mar	37636105	Chlorophyllum molybdites		inat	19.1358	-155.506	dry	low	2014	Hawaii
1248	Mar	4565172	Chlorophyllum molybdites		MP	19.1358	-155.505	dry	low	2014	Hawaii
1250	Mar	8061095	Chlorophyllum molybdites		MP	19.1358	-155.506	dry	low	2014	Hawaii
1302	Oct	84841	Chlorophyllum molybdites		MO	20.1768	-155.736	wet	low	2014	Hawaii
1297	Oct	8075245	Chlorophyllum molybdites		MP	20.1768	-155.736	wet	low	2014	Hawaii
1192	Dec	2512097	Chlorophyllum molybdites		inat	20.2026	-155.73	mesic	low	2015	Hawaii
1195	Dec	4793438	Chlorophyllum molybdites		inat	19.6407	-156.005	dry	low	2016	Hawaii
1188	Dec	6897518	Chlorophyllum molybdites		MP	19.6407	-156.005	dry	low	2016	Hawaii
1193	Dec	4763180	Chlorophyllum molybdites		inat	20.0372	-155.686	mesic	low	2016	Hawaii
1189	Dec	4563200	Chlorophyllum molybdites		MP	20.0372	-155.686	mesic	low	2016	Hawaii
1214	Feb	9995795	Chlorophyllum molybdites		inat	19.4732	-155.917	dry	low	2018	Hawaii
1240	Jul	14534818	Chlorophyllum molybdites		inat	19.918	-155.885	dry	low	2018	Hawaii
1291	Nov	18340163	Chlorophyllum molybdites		inat	19.6811	-156.024	dry	low	2018	Hawaii
1197	Dec	18964334	Chlorophyllum molybdites		inat	19.6055	-155.969	dry	low	2018	Hawaii
1239	Jul	34873682	Chlorophyllum molybdites		inat	19.5691	-155.963	dry	low	2018	Hawaii
1186	Aug	69329173	Chlorophyllum molybdites		inat	19.9241	-155.878	dry	low	2018	Hawaii
1198	Dec	19924398	Chlorophyllum molybdites		inat	20.1189	-155.589	mesic	low	2018	Hawaii
1305	Oct	32095572	Chlorophyllum molybdites		inat	19.7	-155.081	wet	low	2018	Hawaii
1204	Dec	36840149	Chlorophyllum molybdites		inat	20.01	-155.824	dry	low	2019	Hawaii
1216	Feb	21740340	Chlorophyllum molybdites		inat	19.5324	-155.905	mesic	low	2019	Hawaii
1277	May	24615894	Chlorophyllum molybdites		inat	19.7223	-155.078	wet	low	2019	Hawaii
1228	Jan	47652263	Chlorophyllum molybdites		inat	19.6067	-155.969	dry	low	2020	Hawaii
1208	Dec	66160245	Chlorophyllum molybdites		inat	19.5661	-155.957	dry	low	2020	Hawaii
1209	Dec	66309755	Chlorophyllum molybdites		inat	19.9173	-155.886	dry	low	2020	Hawaii
1210	Dec	66859898	Chlorophyllum molybdites		inat	19.475	-155.92	dry	low	2020	Hawaii
1211	Dec	66905734	Chlorophyllum molybdites		inat	19.925	-155.866	dry	low	2020	Hawaii
1234	Jan	68302351	Chlorophyllum molybdites		inat	19.5692	-155.968	dry	low	2021	Hawaii
1264	Mar	70960777	Chlorophyllum molybdites		inat	19.9187	-155.886	dry	low	2021	Hawaii
1238	Jul	48271477	Chlorophyllum molybdites		inat	21.97	-159.353	mesic	low	2007	Kauai
1273	May	67367	Chlorophyllum molybdites		MO	21.9608	-159.67	dry	low	2011	Kauai
1274	May	4938543	Chlorophyllum molybdites		inat	21.9584	-159.667	dry	low	2011	Kauai
1285	Nov	45695	Chlorophyllum molybdites		MO	21.8723	-159.451	dry	low	2018	Kauai
1180	Apr	11002346	Chlorophyllum molybdites		inat	21.8764	-159.454	dry	low	2018	Kauai
1257	Mar	10079299	Chlorophyllum molybdites		inat	22.2229	-159.469	mesic	low	2018	Kauai
1304	Oct	17285318	Chlorophyllum molybdites		inat	22.2135	-159.369	mesic	low	2018	Kauai
1226	Jan	19360621	Chlorophyllum molybdites		inat	21.8802	-159.469	dry	low	2019	Kauai
1200	Dec	36565268	Chlorophyllum molybdites		inat	21.8721	-159.442	dry	low	2019	Kauai
1258	Mar	21063938	Chlorophyllum molybdites		inat	22.1202	-159.295	mesic	low	2019	Kauai
1206	Dec	36993092	Chlorophyllum molybdites		inat	21.8868	-159.465	mesic	low	2019	Kauai
1217	Feb	74651216	Chlorophyllum molybdites		inat	22.0404	-159.365	mesic	low	2019	Kauai
1259	Mar	39713275	Chlorophyllum molybdites		inat	22.2244	-159.472	mesic	low	2020	Kauai
1307	Oct	63365591	Chlorophyllum molybdites		inat	21.886	-159.492	mesic	low	2020	Kauai
1294	Nov	64705156	Chlorophyllum molybdites		inat	22.0977	-159.34	mesic	low	2020	Kauai
1266	Mar	71244837	Chlorophyllum molybdites		inat	22.108	-159.297	mesic	low	2021	Kauai
1272	May	8001368	Chlorophyllum molybdites		MP	21.9608	-159.67	dry	low	1921	Kauai
1283	Nov	8175193	Chlorophyllum molybdites		MP	21.8723	-159.451	dry	low	1921	Kauai
1249	Mar	6944042	Chlorophyllum molybdites		MP	22.2229	-159.469	mesic	low	1921	Kauai
1254	Mar	12731	Chlorophyllum molybdites		MO	22.0506	-159.541	wet	montane	2018	Kauai
1251	Mar	8154649	Chlorophyllum molybdites		MP	22.0506	-159.541	wet	montane	1940	Kauai
1300	Oct	51554	Chlorophyllum molybdites		MO	20.6977	-156.443	dry	low	2013	Maui_nui
1185	Aug	4109685	Chlorophyllum molybdites		inat	20.8853	-156.681	dry	low	2016	Maui_nui
1303	Oct	4465657	Chlorophyllum molybdites		inat	20.9999	-156.663	dry	low	2016	Maui_nui
1194	Dec	4788018	Chlorophyllum molybdites		inat	21.0592	-156.834	dry	low	2016	Maui_nui
1196	Dec	9235545	Chlorophyllum molybdites		inat	20.9929	-156.669	dry	low	2017	Maui_nui
1213	Feb	9968978	Chlorophyllum molybdites		inat	20.7047	-156.438	dry	low	2018	Maui_nui
1241	Jul	29824476	Chlorophyllum molybdites		inat	20.9235	-156.692	dry	low	2019	Maui_nui
1201	Dec	36731505	Chlorophyllum molybdites		inat	20.8766	-156.458	dry	low	2019	Maui_nui
1203	Dec	36903956	Chlorophyllum molybdites		inat	20.9433	-156.692	dry	low	2019	Maui_nui
1218	Feb	74651510	Chlorophyllum molybdites		inat	21.0765	-156.878	dry	low	2019	Maui_nui
1306	Oct	61640226	Chlorophyllum molybdites		inat	20.7536	-156.454	dry	low	2020	Maui_nui
1293	Nov	64328922	Chlorophyllum molybdites		inat	20.7563	-156.452	dry	low	2020	Maui_nui
1268	Mar	71560952	Chlorophyllum molybdites		inat	20.9216	-156.695	dry	low	2021	Maui_nui
1279	May	77483697	Chlorophyllum molybdites		inat	20.9924	-156.668	dry	low	2021	Maui_nui
1219	Feb	72080013	Chlorophyllum molybdites		inat	20.8518	-156.317	mesic	low	2021	Maui_nui
1184	Aug	4553004	Chlorophyllum molybdites		MP	20.8853	-156.681	dry	low	1940	Maui_nui
1296	Oct	4556079	Chlorophyllum molybdites		MP	20.9999	-156.663	dry	low	1940	Maui_nui
1191	Dec	4563469	Chlorophyllum molybdites		MP	21.0592	-156.834	dry	low	1940	Maui_nui
1190	Dec	6927328	Chlorophyllum molybdites		MP	20.9929	-156.669	dry	low	1940	Maui_nui
1223	Jan	7998430	Chlorophyllum molybdites		MP	20.7259	-156.437	dry	low	1940	Maui_nui
1298	Oct	8054133	Chlorophyllum molybdites		MP	20.6977	-156.443	dry	low	1942	Maui_nui
1220	Jan	2755885	Chlorophyllum molybdites		MP	21.4389	-158	dry	low	1912	Oahu
1308	Sep	2755602	Chlorophyllum molybdites		MP	21.3069	-157.858	dry	low	1960	Oahu
1280	Nov	2750348	Chlorophyllum molybdites		MP	21.3333	-157.871	dry	low	1982	Oahu
1212	Feb	2311826	Chlorophyllum molybdites		MP	21.2652	-157.819	dry	low	1985	Oahu
1252	Mar	2311838	Chlorophyllum molybdites		MP	21.2852	-157.824	dry	low	1985	Oahu
1286	Nov	153269	Chlorophyllum molybdites		inat	21.3014	-157.817	mesic	low	2012	Oahu
1301	Oct	82160	Chlorophyllum molybdites		MO	21.4498	-158.029	dry	low	2014	Oahu
1245	Jun	66542	Chlorophyllum molybdites		MO	21.4505	-158.028	dry	low	2014	Oahu
1237	Jul	10517	Chlorophyllum molybdites		MO	21.3665	-158.084	dry	low	2015	Oahu
1287	Nov	2543436	Chlorophyllum molybdites		inat	21.3153	-157.82	mesic	low	2015	Oahu
1275	May	3342422	Chlorophyllum molybdites		inat	21.3177	-157.86	dry	low	2016	Oahu
1276	May	3360272	Chlorophyllum molybdites		inat	21.3177	-157.86	dry	low	2016	Oahu
1288	Nov	4632119	Chlorophyllum molybdites		inat	21.3674	-157.939	dry	low	2016	Oahu
1311	Sep	5210455	Chlorophyllum molybdites		inat	21.2976	-157.815	dry	low	2016	Oahu
1312	Sep	5210458	Chlorophyllum molybdites		inat	21.2999	-157.816	dry	low	2016	Oahu
1225	Jan	2549599	Chlorophyllum molybdites		inat	21.2984	-157.81	mesic	low	2016	Oahu
1284	Nov	43199	Chlorophyllum molybdites		MO	21.4216	-157.748	dry	low	2018	Oahu
1178	Apr	10804203	Chlorophyllum molybdites		inat	21.2661	-157.796	dry	low	2018	Oahu
1179	Apr	10944003	Chlorophyllum molybdites		inat	21.2885	-157.679	dry	low	2018	Oahu
1313	Sep	16339081	Chlorophyllum molybdites		inat	21.2988	-157.814	dry	low	2018	Oahu
1289	Nov	18176920	Chlorophyllum molybdites		inat	21.2996	-157.848	dry	low	2018	Oahu
1181	Apr	93186278	Chlorophyllum molybdites		inat	21.2935	-157.673	dry	low	2018	Oahu
1290	Nov	18179061	Chlorophyllum molybdites		inat	21.403	-157.756	mesic	low	2018	Oahu
1182	Apr	22835648	Chlorophyllum molybdites		inat	21.2742	-157.694	dry	low	2019	Oahu
1278	May	26113074	Chlorophyllum molybdites		inat	21.2872	-157.67	dry	low	2019	Oahu
1314	Sep	33414134	Chlorophyllum molybdites		inat	21.2864	-157.736	dry	low	2019	Oahu
1292	Nov	36281725	Chlorophyllum molybdites		inat	21.4934	-158.073	dry	low	2019	Oahu
1202	Dec	36770632	Chlorophyllum molybdites		inat	21.2806	-157.83	dry	low	2019	Oahu
1205	Dec	36868877	Chlorophyllum molybdites		inat	21.35	-157.892	dry	low	2019	Oahu
1187	Aug	63331649	Chlorophyllum molybdites		inat	21.2977	-157.815	dry	low	2019	Oahu
1315	Sep	74084680	Chlorophyllum molybdites		inat	21.4144	-157.996	dry	low	2019	Oahu
1199	Dec	93189103	Chlorophyllum molybdites		inat	21.2978	-157.815	dry	low	2019	Oahu
1215	Feb	20342861	Chlorophyllum molybdites		inat	21.3403	-157.846	mesic	low	2019	Oahu
1227	Jan	37196507	Chlorophyllum molybdites		inat	21.565	-158.166	dry	low	2020	Oahu
1232	Jan	37609667	Chlorophyllum molybdites		inat	21.2898	-157.679	dry	low	2020	Oahu
1229	Jan	38491203	Chlorophyllum molybdites		inat	21.3324	-157.871	dry	low	2020	Oahu
1260	Mar	40198192	Chlorophyllum molybdites		inat	21.4273	-157.739	dry	low	2020	Oahu
1261	Mar	40249459	Chlorophyllum molybdites		inat	21.5666	-158.166	dry	low	2020	Oahu
1231	Jan	40272886	Chlorophyllum molybdites		inat	21.2682	-157.816	dry	low	2020	Oahu
1262	Mar	40281813	Chlorophyllum molybdites		inat	21.3009	-157.819	dry	low	2020	Oahu
1263	Mar	40465783	Chlorophyllum molybdites		inat	21.3423	-157.942	dry	low	2020	Oahu
1183	Apr	41268998	Chlorophyllum molybdites		inat	21.2844	-157.793	dry	low	2020	Oahu
1242	Jul	54693946	Chlorophyllum molybdites		inat	21.3929	-158.016	dry	low	2020	Oahu
1230	Jan	37540978	Chlorophyllum molybdites		inat	21.3631	-157.752	mesic	low	2020	Oahu
1207	Dec	67126584	Chlorophyllum molybdites		inat	21.3311	-157.721	mesic	low	2020	Oahu
1265	Mar	71015768	Chlorophyllum molybdites		inat	21.4973	-158.063	dry	low	2021	Oahu
1269	Mar	71625065	Chlorophyllum molybdites		inat	21.2999	-157.816	dry	low	2021	Oahu
1233	Jan	67476100	Chlorophyllum molybdites		inat	21.3234	-157.838	mesic	low	2021	Oahu
1235	Jan	68586052	Chlorophyllum molybdites		inat	21.3109	-157.802	mesic	low	2021	Oahu
1267	Mar	71275314	Chlorophyllum molybdites		inat	21.2962	-157.763	mesic	low	2021	Oahu
1270	May	4548972	Chlorophyllum molybdites		MP	21.3177	-157.86	dry	low	2016	Oahu
1271	May	4549063	Chlorophyllum molybdites		MP	21.3177	-157.86	dry	low	2016	Oahu
1309	Sep	4569750	Chlorophyllum molybdites		MP	21.2976	-157.815	dry	low	2016	Oahu
1310	Sep	4569751	Chlorophyllum molybdites		MP	21.2999	-157.816	dry	low	2016	Oahu
1177	Apr	6951393	Chlorophyllum molybdites		MP	21.2885	-157.679	dry	low	2018	Oahu
1244	Jun	8063634	Chlorophyllum molybdites		MP	21.4505	-158.028	dry	low	2015	Oahu
1299	Oct	8073528	Chlorophyllum molybdites		MP	21.4498	-158.029	dry	low	1909	Oahu
1236	Jul	8091094	Chlorophyllum molybdites		MP	21.3665	-158.084	dry	low	1909	Oahu
1282	Nov	8173898	Chlorophyllum molybdites		MP	21.4216	-157.748	dry	low	1913	Oahu
1221	Jan	4544156	Chlorophyllum molybdites		MP	21.2984	-157.81	mesic	low	1915	Oahu
1281	Nov	6996586	Chlorophyllum molybdites		MP	21.403	-157.756	mesic	low	1915	Oahu
1316	Jul	29295319	Chlorophyllum rhacodes		inat	19.7256	-155.949	mesic	low	2019	Hawaii
1317	Nov	23989	Chroogomphus		MO	20.69	-156.313	dry	alpine	2015	Maui_nui
1318	Dec	93189822	Chroogomphus vinicolor		inat	20.7506	-156.238	dry	alpine	2019	Maui_nui
1319	Jan	2750653	Clathrus oahuensis		MP	21.2661	-157.707	dry	low	1970	Oahu
1320	Dec	36306596	Clavaria		inat	20.9085	-156.227	wet	low	2019	Maui_nui
1321	Feb	2468543	Clavaria		MP	21.3073	-157.771	mesic	low	2014	Oahu
1322	Feb	2470650	Clavaria		MP	21.3073	-157.771	mesic	low	2014	Oahu
1323	Feb	39357580	Clavariaceae		inat	19.4292	-155.123	wet	low	2020	Hawaii
1324	Jun	7501	Clavariaceae		MO	20.0798	-155.673	wet	montane	2015	Hawaii
1325	Oct	49027	Clavulinopsis		MO	19.6704	-155.346	wet	montane	2012	Hawaii
1326	Dec	2749460	Clitocybe		MP	22.1296	-159.645	mesic	montane	1947	Kauai
1327	Feb	93190475	Clitocybe		inat	21.2928	-157.673	dry	low	2019	Oahu
1332	Dec	1660	Clitocybe tarda		MO	21.4704	-158.003	mesic	low	2017	Oahu
1331	Dec	8147600	Clitocybe tarda		MP	21.4704	-158.003	mesic	low	1920	Oahu
1333	Apr	24766144	Collybiopsis		inat	19.5046	-154.875	wet	low	2018	Hawaii
1339	Oct	34949672	Collybiopsis		inat	19.5735	-154.96	wet	low	2019	Hawaii
1336	May	1498483	Collybiopsis		inat	19.4394	-155.303	mesic	montane	2015	Hawaii
1334	Dec	19819231	Collybiopsis		inat	19.6878	-155.263	wet	montane	2018	Hawaii
1340	Sep	60910018	Collybiopsis		inat	22.0714	-159.377	mesic	low	2020	Kauai
1335	Dec	93190469	Collybiopsis		inat	21.2893	-157.671	dry	low	2019	Oahu
1337	Nov	37246314	Collybiopsis		inat	21.5079	-157.85	mesic	low	2019	Oahu
1338	Nov	37246325	Collybiopsis		inat	21.5093	-157.862	mesic	low	2019	Oahu
1341	Aug	31099295	Collybiopsis gibbosa		inat	19.7009	-155.088	wet	low	2019	Hawaii
1342	Oct	34328564	Collybiopsis gibbosa		inat	19.7226	-155.078	wet	low	2019	Hawaii
1343	Jun	34325903	Collybiopsis luxurians		inat	19.6388	-155.99	dry	low	2019	Hawaii
1344	Aug	31272325	Collybiopsis menehune		inat	20.0352	-155.443	mesic	low	2019	Hawaii
1346	Dec	2064330	Coniophora		MP	21.4389	-158	dry	low	1946	Oahu
1355	Jul	53210418	Conocybe		inat	19.6291	-155.581	dry	alpine	2020	Hawaii
1358	Mar	420	Conocybe		MO	20.0258	-155.668	mesic	low	2015	Hawaii
1347	Apr	21944849	Conocybe		inat	19.7172	-155.117	wet	low	2019	Hawaii
1348	Apr	33958608	Conocybe		inat	19.7026	-155.082	wet	low	2019	Hawaii
1356	Jul	54563640	Conocybe		inat	19.7194	-155.075	wet	low	2020	Hawaii
1365	Sep	61290090	Conocybe		inat	19.5318	-154.973	wet	low	2020	Hawaii
1351	Jan	19470456	Conocybe		inat	21.8879	-159.476	mesic	low	2019	Kauai
1353	Jul	28814437	Conocybe		inat	22.0566	-159.324	mesic	low	2019	Kauai
1360	Oct	35137170	Conocybe		inat	21.9036	-159.46	mesic	low	2019	Kauai
1363	Sep	59131638	Conocybe		inat	22.0714	-159.377	mesic	low	2020	Kauai
1364	Sep	61149583	Conocybe		inat	22.0714	-159.377	mesic	low	2020	Kauai
1362	Oct	62252128	Conocybe		inat	22.0714	-159.377	mesic	low	2020	Kauai
1361	Oct	63100690	Conocybe		inat	22.0714	-159.377	mesic	low	2020	Kauai
1352	Jan	37858980	Conocybe		inat	20.9262	-156.693	dry	low	2020	Maui_nui
1350	Dec	66994632	Conocybe		inat	20.7102	-156.443	dry	low	2020	Maui_nui
1357	Jun	2753329	Conocybe		MP	21.3133	-157.799	mesic	low	1940	Oahu
1349	Dec	2753156	Conocybe		MP	21.3975	-157.739	dry	low	1979	Oahu
1359	Mar	40039829	Conocybe		inat	21.2864	-157.736	dry	low	2020	Oahu
1354	Jul	52696598	Conocybe		inat	21.3329	-158.063	dry	low	2020	Oahu
1366	May	4533888	Conocybe albipes		MP	22.2237	-159.468	mesic	low	1921	Kauai
1371	Dec	93945	Conocybe apala		MO	20.0258	-155.668	mesic	low	2014	Hawaii
1370	Dec	8081062	Conocybe apala		MP	20.0258	-155.668	mesic	low	2014	Hawaii
1378	Mar	40605317	Conocybe apala		inat	19.4578	-155.887	mesic	low	2020	Hawaii
1381	Nov	64508380	Conocybe apala		inat	19.6614	-155.961	mesic	low	2020	Hawaii
1369	Apr	57516206	Conocybe apala		inat	22.0714	-159.377	mesic	low	2020	Kauai
1380	May	80257286	Conocybe apala		inat	22	-159.35	mesic	low	2021	Kauai
1376	Jul	14085560	Conocybe apala		inat	20.6617	-156.043	mesic	low	2018	Maui_nui
1375	Jul	69336	Conocybe apala		MO	21.4499	-158.028	dry	low	2014	Oahu
1368	Apr	3232	Conocybe apala		MO	21.4498	-158.028	dry	low	2015	Oahu
1377	Mar	2757407	Conocybe apala		inat	21.2963	-157.814	dry	low	2016	Oahu
1373	Jan	67759	Conocybe apala		MO	21.4498	-158.028	dry	low	2017	Oahu
1379	May	80588235	Conocybe apala		inat	21.3866	-157.81	mesic	low	2021	Oahu
1374	Jul	8065292	Conocybe apala		MP	21.4499	-158.028	dry	low	1902	Oahu
1367	Apr	8086496	Conocybe apala		MP	21.4498	-158.028	dry	low	1909	Oahu
1372	Jan	8126472	Conocybe apala		MP	21.4498	-158.028	dry	low	1912	Oahu
1382	May	697656	Conocybe apala albipes		inat	22.2237	-159.468	mesic	low	2014	Kauai
1383	Oct	63936305	Conocybe apala albipes		inat	21.6349	-158.055	mesic	low	2020	Oahu
1388	Sep	2753566	Conocybe lactea		MP	21.3133	-157.799	mesic	low	1940	Oahu
1387	Nov	2446034	Conocybe lactea		MP	21.2994	-157.811	mesic	low	2012	Oahu
1391	Jan	2752542	Conocybe tenera		MP	19.5542	-154.89	wet	low	1975	Hawaii
1390	Aug	2753174	Conocybe tenera		MP	19.6564	-155.949	mesic	low	1976	Hawaii
1393	Jan	2753013	Conocybe tenera		MP	21.3133	-157.799	mesic	low	1940	Oahu
1396	Nov	2750259	Conocybe tenera		MP	21.2981	-157.824	dry	low	1974	Oahu
1397	Oct	2754439	Conocybe tenera		MP	21.3992	-157.797	mesic	low	1974	Oahu
1392	Jan	2751007	Conocybe tenera		MP	21.2981	-157.824	dry	low	1975	Oahu
1395	Mar	2749015	Conocybe tenera		MP	21.3975	-157.739	dry	low	1976	Oahu
1394	Jan	2753146	Conocybe tenera		MP	21.3975	-157.739	dry	low	1976	Oahu
1400	Oct	2752401	Copelandia		MP	19.5728	-155.143	wet	low	1992	Hawaii
1399	May	2749264	Copelandia		MP	21.5069	-157.856	mesic	low	1990	Oahu
1402	Oct	2748635	Copelandia		MP	21.6803	-157.951	mesic	low	1992	Oahu
1401	Oct	2750014	Copelandia		MP	21.5233	-157.84	mesic	low	1992	Oahu
1398	Jul	2755341	Copelandia		MP	21.5233	-157.84	mesic	low	1992	Oahu
1408	Oct	2504727	Copelandia cyanescens		MP	19.5	-155.5	dry	alpine	1955	Hawaii
1403	Jan	2753885	Copelandia cyanescens		MP	21.1444	-157.023	dry	low	1972	Maui_nui
1407	Oct	2753276	Copelandia cyanescens		MP	21.525	-157.888	wet	low	1974	Oahu
1404	Jul	2748717	Copelandia cyanescens		MP	21.5069	-157.856	mesic	low	1990	Oahu
1406	Jul	2750292	Copelandia cyanescens		MP	21.6803	-157.951	mesic	low	1990	Oahu
1405	Jul	2755913	Copelandia cyanescens		MP	21.5233	-157.84	mesic	low	1990	Oahu
1430	Jun	387900	Coprinellus		inat	19.7167	-155.072	wet	low	2013	Hawaii
1424	Jan	4945901	Coprinellus		inat	19.8086	-155.093	wet	low	2017	Hawaii
1432	Jun	13591272	Coprinellus		inat	20.0985	-155.528	mesic	low	2018	Hawaii
1414	Aug	30155409	Coprinellus		inat	20.2033	-155.731	mesic	low	2019	Hawaii
1415	Aug	30155416	Coprinellus		inat	20.2033	-155.731	mesic	low	2019	Hawaii
1417	Aug	36040944	Coprinellus		inat	20.1172	-155.601	mesic	low	2019	Hawaii
1441	May	24618432	Coprinellus		inat	19.7227	-155.079	wet	low	2019	Hawaii
1428	Jan	37533554	Coprinellus		inat	20.0413	-155.625	mesic	low	2020	Hawaii
1438	Mar	40222058	Coprinellus		inat	19.4572	-155.885	mesic	low	2020	Hawaii
1418	Aug	57891117	Coprinellus		inat	19.6698	-155.984	mesic	low	2020	Hawaii
1440	May	1500217	Coprinellus		inat	19.4446	-155.277	mesic	montane	2015	Hawaii
1412	Aug	4030708	Coprinellus		inat	19.4395	-155.302	mesic	montane	2016	Hawaii
1433	Mar	49773	Coprinellus		MO	19.9433	-155.473	dry	montane	2021	Hawaii
1410	Apr	10944059	Coprinellus		inat	22.0378	-159.359	mesic	low	2018	Kauai
1436	Mar	21718126	Coprinellus		inat	21.8998	-159.512	mesic	low	2019	Kauai
1434	Mar	60295984	Coprinellus		inat	22.2214	-159.437	mesic	low	2019	Kauai
1422	Feb	21091781	Coprinellus		inat	22.0964	-159.526	wet	low	2019	Kauai
1426	Jan	37254781	Coprinellus		inat	21.8935	-159.503	mesic	low	2020	Kauai
1427	Jan	37332130	Coprinellus		inat	21.9	-159.507	mesic	low	2020	Kauai
1439	Mar	40539996	Coprinellus		inat	21.9258	-159.503	mesic	low	2020	Kauai
1419	Dec	85813	Coprinellus		MO	22.0506	-159.541	wet	montane	2011	Kauai
1420	Dec	9571755	Coprinellus		inat	20.9072	-156.301	mesic	low	2017	Maui_nui
1445	Oct	39071731	Coprinellus		inat	20.9114	-156.244	wet	low	2017	Maui_nui
1413	Aug	32095350	Coprinellus		inat	20.7483	-156.03	wet	low	2018	Maui_nui
1416	Aug	30671629	Coprinellus		inat	20.8799	-156.547	wet	low	2019	Maui_nui
1444	Nov	64449694	Coprinellus		inat	20.7848	-156.017	mesic	low	2020	Maui_nui
1423	Jan	1183390	Coprinellus		inat	21.3468	-157.749	mesic	low	2015	Oahu
1442	Nov	8995380	Coprinellus		inat	21.3542	-157.81	wet	low	2017	Oahu
1431	Jun	17339526	Coprinellus		inat	21.3172	-157.82	mesic	low	2018	Oahu
1409	Apr	11385470	Coprinellus		inat	21.3272	-157.816	wet	low	2018	Oahu
1429	Jul	14301348	Coprinellus		inat	21.331	-157.801	wet	low	2018	Oahu
1437	Mar	21801728	Coprinellus		inat	21.3156	-157.857	dry	low	2019	Oahu
1435	Mar	21406477	Coprinellus		inat	21.3557	-157.766	mesic	low	2019	Oahu
1448	Sep	33468975	Coprinellus		inat	21.3563	-157.855	mesic	low	2019	Oahu
1446	Oct	34477119	Coprinellus		inat	21.5365	-158.192	mesic	low	2019	Oahu
1421	Dec	36401837	Coprinellus		inat	21.4844	-157.985	mesic	low	2019	Oahu
1425	Jan	19459510	Coprinellus		inat	21.3309	-157.802	wet	low	2019	Oahu
1411	Apr	22743315	Coprinellus		inat	21.3369	-157.8	wet	low	2019	Oahu
1447	Sep	32236344	Coprinellus		inat	21.3423	-157.799	wet	low	2019	Oahu
1443	Nov	35216769	Coprinellus		inat	21.3323	-157.801	wet	low	2019	Oahu
1452	Oct	2239374	Coprinellus curtus		MP	19.6979	-155.062	wet	low	1994	Hawaii
1449	Feb	2239380	Coprinellus curtus		MP	19.6535	-155.05	wet	low	1996	Hawaii
1453	Sep	2239376	Coprinellus curtus		MP	19.6969	-155.09	wet	low	2001	Hawaii
1450	Feb	2239381	Coprinellus curtus		MP	19.7218	-155.078	wet	low	2001	Hawaii
1451	Jan	2239375	Coprinellus curtus		MP	20.9185	-156.912	dry	low	2001	Maui_nui
1529	Nov	2239387	Coprinellus disseminatus		MP	19.7198	-155.08	wet	low	1996	Hawaii
1457	Aug	2239398	Coprinellus disseminatus		MP	19.7014	-155.079	wet	low	1999	Hawaii
1506	Jul	2239392	Coprinellus disseminatus		MP	20.1146	-155.594	mesic	low	2001	Hawaii
1553	Sep	2239377	Coprinellus disseminatus		MP	19.7218	-155.078	wet	low	2001	Hawaii
1541	Oct	2239379	Coprinellus disseminatus		MP	19.7351	-155.008	wet	low	2001	Hawaii
1505	Jul	2239385	Coprinellus disseminatus		MP	19.7218	-155.078	wet	low	2001	Hawaii
1554	Sep	2239401	Coprinellus disseminatus		MP	19.7218	-155.078	wet	low	2001	Hawaii
1504	Jul	2239406	Coprinellus disseminatus		MP	19.5519	-155.108	wet	low	2001	Hawaii
1511	Jun	387898	Coprinellus disseminatus		inat	19.7155	-155.073	wet	low	2013	Hawaii
1510	Jun	4532371	Coprinellus disseminatus		MP	19.7155	-155.073	wet	low	2013	Hawaii
1530	Nov	89362	Coprinellus disseminatus		MO	20.0381	-155.44	mesic	low	2014	Hawaii
1527	Nov	8078182	Coprinellus disseminatus		MP	20.0381	-155.44	mesic	low	2014	Hawaii
1518	Mar	2868129	Coprinellus disseminatus		inat	20.2024	-155.733	mesic	low	2016	Hawaii
1515	Mar	4546800	Coprinellus disseminatus		MP	20.2024	-155.733	mesic	low	2016	Hawaii
1517	Mar	36273	Coprinellus disseminatus		MO	20.1768	-155.736	wet	low	2016	Hawaii
1516	Mar	8106492	Coprinellus disseminatus		MP	20.1768	-155.736	wet	low	2016	Hawaii
1459	Aug	41626967	Coprinellus disseminatus		inat	20.1328	-155.61	mesic	low	2017	Hawaii
1471	Dec	9443070	Coprinellus disseminatus		inat	20.0416	-155.443	wet	low	2017	Hawaii
1472	Dec	9443071	Coprinellus disseminatus		inat	20.0415	-155.443	wet	low	2017	Hawaii
1513	Jun	26632994	Coprinellus disseminatus		inat	19.4293	-155.873	mesic	low	2019	Hawaii
1461	Aug	31093647	Coprinellus disseminatus		inat	20.0375	-155.438	mesic	low	2019	Hawaii
1462	Aug	33624325	Coprinellus disseminatus		inat	20.0375	-155.438	mesic	low	2019	Hawaii
1487	Feb	64004103	Coprinellus disseminatus		inat	20.1282	-155.614	mesic	low	2019	Hawaii
1519	Mar	21236689	Coprinellus disseminatus		inat	19.7217	-155.082	wet	low	2019	Hawaii
1514	Jun	48860622	Coprinellus disseminatus		inat	19.64	-155.997	dry	low	2020	Hawaii
1464	Aug	57391925	Coprinellus disseminatus		inat	20.0414	-155.625	mesic	low	2020	Hawaii
1484	Dec	67394547	Coprinellus disseminatus		inat	20.1128	-155.594	mesic	low	2020	Hawaii
1463	Aug	56198585	Coprinellus disseminatus		inat	19.8077	-155.094	wet	low	2020	Hawaii
1485	Dec	68135981	Coprinellus disseminatus		inat	19.9767	-155.231	wet	low	2020	Hawaii
1523	Mar	71998490	Coprinellus disseminatus		inat	19.5962	-155.948	mesic	low	2021	Hawaii
1502	Jan	68906121	Coprinellus disseminatus		inat	20.13	-155.621	wet	low	2021	Hawaii
1521	Mar	70406416	Coprinellus disseminatus		inat	19.9937	-155.253	wet	low	2021	Hawaii
1522	Mar	71317526	Coprinellus disseminatus		inat	19.5356	-154.986	wet	low	2021	Hawaii
1492	Jan	2239411	Coprinellus disseminatus		MP	22.0492	-159.335	mesic	low	1991	Kauai
1493	Jan	2239378	Coprinellus disseminatus		MP	22.0717	-159.418	wet	low	1994	Kauai
1524	May	68945814	Coprinellus disseminatus		inat	22.1322	-159.341	mesic	low	2017	Kauai
1475	Dec	19016905	Coprinellus disseminatus		inat	22.0587	-159.392	mesic	low	2018	Kauai
1476	Dec	19016987	Coprinellus disseminatus		inat	22.0587	-159.392	mesic	low	2018	Kauai
1477	Dec	19039332	Coprinellus disseminatus		inat	22.0514	-159.398	mesic	low	2018	Kauai
1532	Nov	21874347	Coprinellus disseminatus		inat	22.1076	-159.339	mesic	low	2018	Kauai
1498	Jan	38436173	Coprinellus disseminatus		inat	22.1912	-159.518	wet	low	2018	Kauai
1488	Feb	68992225	Coprinellus disseminatus		inat	22.0013	-159.645	dry	low	2019	Kauai
1547	Oct	34772764	Coprinellus disseminatus		inat	22.0483	-159.369	mesic	low	2019	Kauai
1548	Oct	35052226	Coprinellus disseminatus		inat	22.1076	-159.339	mesic	low	2019	Kauai
1534	Nov	35270817	Coprinellus disseminatus		inat	22.0471	-159.35	mesic	low	2019	Kauai
1535	Nov	35442584	Coprinellus disseminatus		inat	22.2224	-159.58	mesic	low	2019	Kauai
1549	Oct	62009453	Coprinellus disseminatus		inat	21.9743	-159.656	dry	low	2020	Kauai
1499	Jan	37260689	Coprinellus disseminatus		inat	22.1985	-159.454	mesic	low	2020	Kauai
1500	Jan	37332574	Coprinellus disseminatus		inat	21.9	-159.507	mesic	low	2020	Kauai
1501	Jan	53326634	Coprinellus disseminatus		inat	22.2211	-159.58	mesic	low	2020	Kauai
1508	Jul	53434764	Coprinellus disseminatus		inat	22.0714	-159.377	mesic	low	2020	Kauai
1465	Aug	57829216	Coprinellus disseminatus		inat	22.0714	-159.377	mesic	low	2020	Kauai
1551	Oct	64996672	Coprinellus disseminatus		inat	22.0714	-159.377	mesic	low	2020	Kauai
1455	Apr	42825322	Coprinellus disseminatus		inat	22.1049	-159.396	wet	low	2020	Kauai
1526	May	79691808	Coprinellus disseminatus		inat	22.2214	-159.479	mesic	low	2021	Kauai
1494	Jan	2239405	Coprinellus disseminatus		MP	22.1051	-159.677	mesic	montane	1996	Kauai
1467	Dec	16004	Coprinellus disseminatus		MO	22.0506	-159.541	wet	montane	2007	Kauai
1531	Nov	42991	Coprinellus disseminatus		MO	22.0506	-159.541	wet	montane	2018	Kauai
1466	Dec	7974384	Coprinellus disseminatus		MP	22.0506	-159.541	wet	montane	1939	Kauai
1528	Nov	8173777	Coprinellus disseminatus		MP	22.0506	-159.541	wet	montane	1940	Kauai
1542	Oct	51478	Coprinellus disseminatus		MO	20.8245	-156.091	wet	low	2013	Maui_nui
1543	Oct	51480	Coprinellus disseminatus		MO	20.8245	-156.091	wet	low	2013	Maui_nui
1544	Oct	51491	Coprinellus disseminatus		MO	20.8245	-156.091	wet	low	2013	Maui_nui
1468	Dec	4722833	Coprinellus disseminatus		inat	21.0132	-156.636	mesic	low	2016	Maui_nui
1470	Dec	9159078	Coprinellus disseminatus		inat	20.9058	-156.302	mesic	low	2017	Maui_nui
1469	Dec	9571779	Coprinellus disseminatus		inat	20.9062	-156.302	mesic	low	2017	Maui_nui
1525	May	12945016	Coprinellus disseminatus		inat	20.8826	-156.537	mesic	low	2018	Maui_nui
1460	Aug	15051477	Coprinellus disseminatus		inat	20.9062	-156.25	wet	low	2018	Maui_nui
1489	Feb	38875501	Coprinellus disseminatus		inat	20.77	-156.002	mesic	low	2020	Maui_nui
1520	Mar	44083341	Coprinellus disseminatus		inat	20.7716	-156	mesic	low	2020	Maui_nui
1556	Sep	58777859	Coprinellus disseminatus		inat	20.7694	-156.002	mesic	low	2020	Maui_nui
1483	Dec	69897024	Coprinellus disseminatus		inat	21.1534	-156.748	mesic	low	2020	Maui_nui
1538	Oct	8054095	Coprinellus disseminatus		MP	20.8245	-156.091	wet	low	1947	Maui_nui
1539	Oct	8054097	Coprinellus disseminatus		MP	20.8245	-156.091	wet	low	1947	Maui_nui
1540	Oct	8054101	Coprinellus disseminatus		MP	20.8245	-156.091	wet	low	1947	Maui_nui
1458	Aug	9287238	Coprinellus disseminatus		inat	21.336	-157.8	wet	low	2011	Oahu
1454	Apr	38279501	Coprinellus disseminatus		inat	21.3224	-157.797	wet	low	2013	Oahu
1495	Jan	54226980	Coprinellus disseminatus		inat	21.3376	-157.8	wet	low	2013	Oahu
1496	Jan	54226984	Coprinellus disseminatus		inat	21.3376	-157.8	wet	low	2013	Oahu
1497	Jan	54227001	Coprinellus disseminatus		inat	21.3358	-157.799	wet	low	2013	Oahu
1512	Jun	38693034	Coprinellus disseminatus		inat	21.3309	-157.79	wet	low	2014	Oahu
1486	Feb	42619376	Coprinellus disseminatus		inat	21.3722	-157.792	mesic	low	2015	Oahu
1555	Sep	7802550	Coprinellus disseminatus		inat	21.3349	-157.8	wet	low	2017	Oahu
1545	Oct	17940127	Coprinellus disseminatus		inat	21.4	-157.893	mesic	low	2018	Oahu
1478	Dec	19299707	Coprinellus disseminatus		inat	21.3196	-157.82	mesic	low	2018	Oahu
1473	Dec	18773605	Coprinellus disseminatus		inat	21.3264	-157.822	wet	low	2018	Oahu
1474	Dec	19602806	Coprinellus disseminatus		inat	21.3374	-157.799	wet	low	2018	Oahu
1533	Nov	25592999	Coprinellus disseminatus		inat	21.3354	-157.804	wet	low	2018	Oahu
1479	Dec	36525803	Coprinellus disseminatus		inat	21.5913	-157.904	mesic	low	2019	Oahu
1546	Oct	34424003	Coprinellus disseminatus		inat	21.535	-157.89	wet	low	2019	Oahu
1507	Jul	40273545	Coprinellus disseminatus		inat	21.3343	-157.817	wet	low	2019	Oahu
1490	Feb	39375227	Coprinellus disseminatus		inat	21.3174	-157.82	mesic	low	2020	Oahu
1509	Jul	53647313	Coprinellus disseminatus		inat	21.37	-157.791	mesic	low	2020	Oahu
1558	Sep	61019594	Coprinellus disseminatus		inat	21.3205	-157.821	mesic	low	2020	Oahu
1550	Oct	63460803	Coprinellus disseminatus		inat	21.319	-157.819	mesic	low	2020	Oahu
1537	Nov	64834962	Coprinellus disseminatus		inat	21.5032	-158.018	mesic	low	2020	Oahu
1536	Nov	65864206	Coprinellus disseminatus		inat	21.5102	-157.865	mesic	low	2020	Oahu
1480	Dec	66161847	Coprinellus disseminatus		inat	21.484	-157.984	mesic	low	2020	Oahu
1557	Sep	60795791	Coprinellus disseminatus		inat	21.3242	-157.817	wet	low	2020	Oahu
1481	Dec	66500950	Coprinellus disseminatus		inat	21.3239	-157.817	wet	low	2020	Oahu
1482	Dec	67035716	Coprinellus disseminatus		inat	21.3504	-157.822	wet	low	2020	Oahu
1491	Feb	69178121	Coprinellus disseminatus		inat	21.6357	-158.055	mesic	low	2021	Oahu
1503	Jan	68888550	Coprinellus disseminatus		inat	21.3164	-157.797	wet	low	2021	Oahu
1552	Sep	6909987	Coprinellus disseminatus		MP	21.3349	-157.8	wet	low	1921	Oahu
1456	Aug	6927907	Coprinellus disseminatus		MP	21.336	-157.8	wet	low	1921	Oahu
1560	Sep	12956	Coprinellus disseminatus group		MO	21.3318	-157.821	wet	low	2017	Oahu
1559	Jan	7311	Coprinellus disseminatus group		MO	21.4232	-157.874	wet	low	2018	Oahu
1563	Oct	17513431	Coprinellus micaceus		inat	19.4425	-155.304	mesic	montane	2018	Hawaii
1562	Jan	2239427	Coprinellus micaceus		MP	22.1307	-159.659	mesic	montane	1994	Kauai
1561	Jan	2239417	Coprinellus micaceus		MP	22.1051	-159.677	mesic	montane	1996	Kauai
1568	Jul	2239479	Coprinellus pellucidus		MP	19.7182	-155.432	dry	alpine	2001	Hawaii
1565	Feb	2239477	Coprinellus pellucidus		MP	19.6535	-155.05	wet	low	1999	Hawaii
1566	Feb	2239482	Coprinellus pellucidus		MP	19.6535	-155.05	wet	low	1999	Hawaii
1567	Jul	2239474	Coprinellus pellucidus		MP	19.6549	-155.072	wet	low	2001	Hawaii
1564	Feb	2239475	Coprinellus pellucidus		MP	19.6535	-155.05	wet	low	2001	Hawaii
1569	Jul	2239469	Coprinellus pellucidus		MP	20.0244	-155.449	mesic	low	2002	Hawaii
1572	Sep	2239499	Coprinellus plagioporus		MP	19.7009	-155.082	wet	low	1999	Hawaii
1570	Apr	2239494	Coprinellus plagioporus		MP	19.7261	-155.069	wet	low	2000	Hawaii
1571	Apr	2239495	Coprinellus plagioporus		MP	19.7261	-155.069	wet	low	2000	Hawaii
1573	Dec	2239490	Coprinellus radians		MP	20.1146	-155.594	mesic	low	1996	Hawaii
1574	Jan	2239497	Coprinellus radians		MP	20.1145	-155.594	mesic	low	1997	Hawaii
1575	Jul	2239496	Coprinellus radians		MP	19.7009	-155.082	wet	low	1999	Hawaii
1576	Nov	93044	Coprinellus sect. Domestici		MO	22.0931	-159.315	mesic	low	2019	Kauai
1577	Jun	5848	Coprinellus sect. Setulosi		MO	20.1768	-155.736	wet	low	2015	Hawaii
1578	Oct	2239472	Coprinellus truncorum		MP	19.4425	-155.303	mesic	montane	1994	Hawaii
1579	Apr	2239500	Coprinellus verrucispermus		MP	19.7261	-155.069	wet	low	2000	Hawaii
1587	May	5856	Coprinopsis		MO	19.1184	-155.822	dry	low	2015	Hawaii
1582	Feb	70106858	Coprinopsis		inat	19.5737	-155.064	wet	low	2021	Hawaii
1586	Mar	71251771	Coprinopsis		inat	21.8719	-159.449	dry	low	2021	Kauai
1580	Apr	73353594	Coprinopsis		inat	20.874	-156.186	wet	low	2021	Maui_nui
1585	Jun	3570550	Coprinopsis		inat	21.4423	-157.808	mesic	low	2016	Oahu
1581	Dec	18773613	Coprinopsis		inat	21.3217	-157.822	mesic	low	2018	Oahu
1589	Nov	93342080	Coprinopsis		inat	21.2626	-157.796	dry	low	2019	Oahu
1583	Jan	37245501	Coprinopsis		inat	21.4947	-158.072	dry	low	2020	Oahu
1584	Jan	39484009	Coprinopsis		inat	21.3861	-157.808	mesic	low	2020	Oahu
1588	May	54816842	Coprinopsis		inat	21.3694	-157.759	mesic	low	2020	Oahu
1590	Feb	38557360	Coprinopsis atramentaria		inat	21.2725	-157.819	dry	low	2020	Oahu
1591	Jul	2239575	Coprinopsis candidolanata		MP	19.6535	-155.05	wet	low	2001	Hawaii
1597	Jul	2239557	Coprinopsis cinerea		MP	19.7218	-155.078	wet	low	1996	Hawaii
1592	Dec	2239568	Coprinopsis cinerea		MP	19.7261	-155.069	wet	low	1998	Hawaii
1600	Sep	2239574	Coprinopsis cinerea		MP	19.7198	-155.08	wet	low	1999	Hawaii
1594	Jan	2239590	Coprinopsis cinerea		MP	19.7218	-155.078	wet	low	1999	Hawaii
1599	Sep	2239592	Coprinopsis cinerea		MP	19.6969	-155.09	wet	low	1999	Hawaii
1593	Feb	2239559	Coprinopsis cinerea		MP	19.7218	-155.078	wet	low	2001	Hawaii
1595	Jan	2239591	Coprinopsis cinerea		MP	19.7229	-155.09	wet	low	2002	Hawaii
1596	Jan	20000150	Coprinopsis cinerea		inat	20.9093	-156.22	wet	low	2019	Maui_nui
1598	Mar	2239569	Coprinopsis cinerea		MP	21.3868	-157.805	mesic	low	2002	Oahu
1604	Sep	2239556	Coprinopsis cothurnata		MP	19.7182	-155.432	dry	alpine	1994	Hawaii
1605	Sep	2239565	Coprinopsis cothurnata		MP	19.7182	-155.432	dry	alpine	1994	Hawaii
1601	Aug	2239564	Coprinopsis cothurnata		MP	19.7182	-155.432	dry	alpine	1995	Hawaii
1603	Oct	2239562	Coprinopsis cothurnata		MP	19.7182	-155.432	dry	alpine	1996	Hawaii
1602	Mar	2239552	Coprinopsis cothurnata		MP	19.7182	-155.432	dry	alpine	1999	Hawaii
1607	May	2239560	Coprinopsis extinctoria		MP	19.1158	-155.827	dry	low	2002	Hawaii
1606	Jan	2239563	Coprinopsis extinctoria		MP	19.1158	-155.826	dry	low	2002	Hawaii
1609	May	2239571	Coprinopsis friesii		MP	19.7193	-155.069	wet	low	2002	Hawaii
1608	Apr	2239598	Coprinopsis friesii		MP	19.7059	-155.086	wet	low	2002	Hawaii
1627	Oct	2239630	Coprinopsis lagopus		MP	19.6979	-155.062	wet	low	1994	Hawaii
1611	Aug	2239610	Coprinopsis lagopus		MP	19.7026	-155.081	wet	low	1995	Hawaii
1612	Aug	2239628	Coprinopsis lagopus		MP	19.7198	-155.08	wet	low	1996	Hawaii
1614	Dec	2239602	Coprinopsis lagopus		MP	19.7218	-155.078	wet	low	1998	Hawaii
1616	Feb	2239627	Coprinopsis lagopus		MP	19.7218	-155.078	wet	low	1999	Hawaii
1623	Jan	2239629	Coprinopsis lagopus		MP	19.7218	-155.078	wet	low	1999	Hawaii
1628	Sep	2239622	Coprinopsis lagopus		MP	19.7218	-155.078	wet	low	2001	Hawaii
1625	Jul	2239623	Coprinopsis lagopus		MP	19.7218	-155.078	wet	low	2001	Hawaii
1629	Sep	2239624	Coprinopsis lagopus		MP	19.7218	-155.078	wet	low	2001	Hawaii
1613	Aug	30228453	Coprinopsis lagopus		inat	20.1094	-155.594	mesic	low	2019	Hawaii
1619	Feb	20408129	Coprinopsis lagopus		inat	19.5221	-154.848	wet	low	2019	Hawaii
1617	Feb	87917	Coprinopsis lagopus		MO	21.9642	-159.345	mesic	low	2012	Kauai
1618	Feb	16374496	Coprinopsis lagopus		inat	21.9622	-159.35	mesic	low	2012	Kauai
1626	Mar	71263228	Coprinopsis lagopus		inat	21.8717	-159.449	dry	low	2021	Kauai
1615	Feb	8014516	Coprinopsis lagopus		MP	21.9642	-159.345	mesic	low	1921	Kauai
1610	Apr	24766146	Coprinopsis lagopus		inat	20.7984	-156.332	dry	low	2018	Maui_nui
1624	Jan	37858957	Coprinopsis lagopus		inat	20.9261	-156.693	dry	low	2020	Maui_nui
1620	Feb	20784072	Coprinopsis lagopus		inat	21.3035	-157.826	mesic	low	2019	Oahu
1621	Feb	20784074	Coprinopsis lagopus		inat	21.3034	-157.826	mesic	low	2019	Oahu
1622	Feb	70133360	Coprinopsis lagopus		inat	21.6716	-158.038	mesic	low	2021	Oahu
1633	Mar	2239599	Coprinopsis radiata		MP	19.6535	-155.05	wet	low	2001	Hawaii
1630	Feb	2239600	Coprinopsis radiata		MP	19.6549	-155.072	wet	low	2001	Hawaii
1634	Mar	2239601	Coprinopsis radiata		MP	19.6535	-155.05	wet	low	2001	Hawaii
1631	Jul	2239611	Coprinopsis radiata		MP	19.6574	-155.072	wet	low	2001	Hawaii
1632	Jul	2239612	Coprinopsis radiata		MP	19.6574	-155.072	wet	low	2001	Hawaii
1635	Mar	2239613	Coprinopsis radiata		MP	19.6535	-155.05	wet	low	2001	Hawaii
1636	Dec	2240102	Coprinopsis sclerotiorum		MP	20.1146	-155.594	mesic	low	1996	Hawaii
1647	Nov	2240103	Coprinopsis stercorea		MP	19.7123	-155.451	dry	alpine	1993	Hawaii
1640	Jul	2240097	Coprinopsis stercorea		MP	19.6535	-155.05	wet	low	2001	Hawaii
1637	Feb	2240098	Coprinopsis stercorea		MP	19.6535	-155.05	wet	low	2001	Hawaii
1644	Mar	2240100	Coprinopsis stercorea		MP	19.6535	-155.05	wet	low	2001	Hawaii
1645	Mar	2240104	Coprinopsis stercorea		MP	19.6535	-155.05	wet	low	2001	Hawaii
1646	Mar	2240108	Coprinopsis stercorea		MP	19.6535	-155.05	wet	low	2001	Hawaii
1641	Jul	2240112	Coprinopsis stercorea		MP	19.6535	-155.05	wet	low	2001	Hawaii
1642	Jul	2240113	Coprinopsis stercorea		MP	19.6535	-155.05	wet	low	2001	Hawaii
1643	Jul	2240116	Coprinopsis stercorea		MP	19.6535	-155.05	wet	low	2001	Hawaii
1638	Jan	2240096	Coprinopsis stercorea		MP	19.6535	-155.05	wet	low	2002	Hawaii
1639	Jan	2240111	Coprinopsis stercorea		MP	19.6535	-155.05	wet	low	2002	Hawaii
1648	Jul	2240093	Coprinopsis urticicola		MP	19.5519	-155.108	wet	low	2001	Hawaii
1649	Jul	2240109	Coprinopsis urticicola		MP	19.6535	-155.05	wet	low	2001	Hawaii
1659	Nov	2240110	Coprinopsis urticicola var. hawaiiensis		MP	19.7001	-155.083	wet	low	1994	Hawaii
1650	Aug	2240117	Coprinopsis urticicola var. hawaiiensis		MP	19.7001	-155.083	wet	low	1995	Hawaii
1656	Mar	2240121	Coprinopsis urticicola var. hawaiiensis		MP	19.7001	-155.083	wet	low	1995	Hawaii
1654	Jul	2240101	Coprinopsis urticicola var. hawaiiensis		MP	19.7001	-155.083	wet	low	1996	Hawaii
1660	Sep	2240095	Coprinopsis urticicola var. hawaiiensis		MP	19.6535	-155.05	wet	low	1999	Hawaii
1655	Jul	2240099	Coprinopsis urticicola var. hawaiiensis		MP	19.7029	-155.084	wet	low	1999	Hawaii
1662	Sep	2240114	Coprinopsis urticicola var. hawaiiensis		MP	19.7218	-155.078	wet	low	1999	Hawaii
1658	May	2240118	Coprinopsis urticicola var. hawaiiensis		MP	19.7029	-155.084	wet	low	1999	Hawaii
1661	Sep	2240120	Coprinopsis urticicola var. hawaiiensis		MP	19.7198	-155.08	wet	low	1999	Hawaii
1653	Jul	645925	Coprinopsis urticicola var. hawaiiensis		MP	19.6535	-155.05	wet	low	2000	Hawaii
1651	Feb	2240106	Coprinopsis urticicola var. hawaiiensis		MP	19.6535	-155.05	wet	low	2001	Hawaii
1652	Jul	2240115	Coprinopsis urticicola var. hawaiiensis		MP	19.5519	-155.108	wet	low	2001	Hawaii
1657	Mar	2240122	Coprinopsis urticicola var. hawaiiensis		MP	19.7193	-155.069	wet	low	2002	Hawaii
1663	Feb	2240091	Coprinopsis villosa		MP	19.6535	-155.05	wet	low	2001	Hawaii
1674	Oct	2753542	Coprinus		MP	19.5542	-154.89	wet	low	1975	Hawaii
1667	Jan	2754418	Coprinus		MP	19.5542	-154.89	wet	low	1975	Hawaii
1666	Feb	2241567	Coprinus		MP	19.7213	-155.081	wet	low	2003	Hawaii
1673	May	2241569	Coprinus		MP	19.7213	-155.081	wet	low	2003	Hawaii
1669	Jul	2752333	Coprinus		MP	21.3133	-157.799	mesic	low	1945	Oahu
1670	Jul	2754228	Coprinus		MP	21.3133	-157.799	mesic	low	1958	Oahu
1675	Oct	2752594	Coprinus		MP	21.3133	-157.799	mesic	low	1959	Oahu
1668	Jan	2752753	Coprinus		MP	21.3975	-157.739	dry	low	1976	Oahu
1672	May	2754664	Coprinus		MP	21.4814	-158.082	mesic	low	1978	Oahu
1664	Dec	2750153	Coprinus		MP	21.3975	-157.739	dry	low	1979	Oahu
1665	Dec	2753810	Coprinus		MP	21.3975	-157.739	dry	low	1979	Oahu
1671	Mar	21264457	Coprinus		inat	21.6465	-158.062	mesic	low	2019	Oahu
1676	Mar	2754362	Coprinus atramentarius		MP	21.3133	-157.799	mesic	low	1953	Oahu
1677	Feb	31551601	Coprinus comatus		inat	20.1187	-155.592	mesic	low	2017	Hawaii
1689	Jul	2239580	Coprinus cordisporus		MP	19.7182	-155.432	dry	alpine	2001	Hawaii
1690	Jul	2239584	Coprinus cordisporus		MP	19.7182	-155.432	dry	alpine	2001	Hawaii
1691	Jul	2239597	Coprinus cordisporus		MP	19.7182	-155.432	dry	alpine	2001	Hawaii
1695	Mar	2239585	Coprinus cordisporus		MP	19.6535	-155.05	wet	low	1996	Hawaii
1683	Jul	2239578	Coprinus cordisporus		MP	19.6535	-155.05	wet	low	1998	Hawaii
1698	Sep	2239572	Coprinus cordisporus		MP	19.7218	-155.078	wet	low	1999	Hawaii
1678	Aug	2239573	Coprinus cordisporus		MP	19.6535	-155.05	wet	low	1999	Hawaii
1679	Feb	2239579	Coprinus cordisporus		MP	19.6535	-155.05	wet	low	1999	Hawaii
1680	Feb	2239582	Coprinus cordisporus		MP	19.6535	-155.05	wet	low	1999	Hawaii
1681	Feb	2239587	Coprinus cordisporus		MP	19.6535	-155.05	wet	low	2000	Hawaii
1692	Jul	2239595	Coprinus cordisporus		MP	20.1146	-155.594	mesic	low	2001	Hawaii
1693	Mar	2239566	Coprinus cordisporus		MP	19.6535	-155.05	wet	low	2001	Hawaii
1685	Jul	2239567	Coprinus cordisporus		MP	19.6574	-155.072	wet	low	2001	Hawaii
1694	Mar	2239576	Coprinus cordisporus		MP	19.6535	-155.05	wet	low	2001	Hawaii
1686	Jul	2239577	Coprinus cordisporus		MP	19.6574	-155.072	wet	low	2001	Hawaii
1687	Jul	2239581	Coprinus cordisporus		MP	19.6574	-155.072	wet	low	2001	Hawaii
1688	Jul	2239583	Coprinus cordisporus		MP	19.6574	-155.072	wet	low	2001	Hawaii
1696	Mar	2239586	Coprinus cordisporus		MP	19.6535	-155.05	wet	low	2001	Hawaii
1697	May	2239588	Coprinus cordisporus		MP	19.6969	-155.09	wet	low	2001	Hawaii
1684	Jul	2239596	Coprinus cordisporus		MP	19.6535	-155.05	wet	low	2001	Hawaii
1682	Jan	2239555	Coprinus cordisporus		MP	21.3159	-157.827	mesic	low	2001	Oahu
1699	Nov	2446032	Coprinus curtus		MP	21.2988	-157.821	dry	low	2012	Oahu
1700	Oct	2446037	Coprinus disseminatus		MP	21.2955	-157.814	dry	low	2012	Oahu
1701	Nov	2446036	Coprinus lagopus		MP	21.299	-157.82	dry	low	2012	Oahu
1702	Jan	2750608	Coprinus plicatilis		MP	21.2981	-157.824	dry	low	1974	Oahu
1703	Mar	2750794	Coprinus plicatilis		MP	21.3688	-157.711	dry	low	1979	Oahu
1704	Nov	2240155	Coprinus sterquilinus		MP	20.1145	-155.594	mesic	low	1996	Hawaii
1706	Jan	2240154	Coprinus xerophilus		MP	20.9185	-156.912	dry	low	1997	Maui_nui
1705	Jan	2240151	Coprinus xerophilus		MP	20.9185	-156.912	dry	low	2001	Maui_nui
1707	Oct	2561240	Coronicium thymicola		MP	21.5028	-158.024	mesic	low	1946	Oahu
1708	Oct	4307676	Coronicium thymicola		MP	21.5189	-158.045	mesic	low	1946	Oahu
1709	Oct	4307677	Coronicium thymicola		MP	21.5189	-158.045	mesic	low	1946	Oahu
1711	Nov	65787033	Crepidotaceae		inat	19.6716	-155.367	mesic	montane	2020	Hawaii
1710	Nov	37246334	Crepidotaceae		inat	21.5087	-157.862	mesic	low	2019	Oahu
1715	Feb	2753845	Crepidotus		MP	19.5542	-154.89	wet	low	1975	Hawaii
1716	Jun	8355	Crepidotus		MO	20.0258	-155.668	mesic	low	2015	Hawaii
1718	May	4289	Crepidotus		MO	19.8118	-155.097	wet	low	2015	Hawaii
1712	Dec	2755770	Crepidotus		MP	22.1446	-159.316	mesic	low	1947	Kauai
1713	Dec	16199	Crepidotus		MO	22.0506	-159.541	wet	montane	2007	Kauai
1720	Oct	2751333	Crepidotus		MP	21.3369	-157.806	wet	low	1971	Oahu
1719	Nov	2753205	Crepidotus		MP	21.3369	-157.806	wet	low	1974	Oahu
1721	Oct	2451535	Crepidotus		MP	21.3368	-157.81	wet	low	2014	Oahu
1722	Oct	2451542	Crepidotus		MP	21.3368	-157.81	wet	low	2014	Oahu
1723	Sep	12953	Crepidotus		MO	21.3318	-157.821	wet	low	2017	Oahu
1717	Mar	40282881	Crepidotus		inat	21.2878	-157.735	dry	low	2020	Oahu
1714	Dec	67038409	Crepidotus		inat	21.3494	-157.821	wet	low	2020	Oahu
1725	Dec	2752979	Crepidotus alabamensis		MP	19.6492	-155.061	wet	low	1971	Hawaii
1732	Mar	2753657	Crepidotus alabamensis		MP	19.5542	-154.89	wet	low	1971	Hawaii
1728	Jul	2754967	Crepidotus alabamensis		MP	19.5542	-154.89	wet	low	1971	Hawaii
1726	Dec	2752547	Crepidotus alabamensis		MP	21.4389	-158	dry	low	1971	Oahu
1741	Oct	2749573	Crepidotus alabamensis		MP	21.3167	-157.826	mesic	low	1971	Oahu
1724	Apr	2751783	Crepidotus alabamensis		MP	21.459	-157.953	mesic	low	1971	Oahu
1740	Nov	2752626	Crepidotus alabamensis		MP	21.3727	-157.792	mesic	low	1971	Oahu
1738	May	2755483	Crepidotus alabamensis		MP	21.451	-157.962	mesic	low	1971	Oahu
1734	May	2750764	Crepidotus alabamensis		MP	21.3362	-157.8	wet	low	1971	Oahu
1735	May	2752080	Crepidotus alabamensis		MP	21.3362	-157.8	wet	low	1971	Oahu
1730	Jun	2752294	Crepidotus alabamensis		MP	21.3362	-157.8	wet	low	1971	Oahu
1733	Mar	2753742	Crepidotus alabamensis		MP	21.3362	-157.8	wet	low	1971	Oahu
1736	May	2754579	Crepidotus alabamensis		MP	21.3362	-157.8	wet	low	1971	Oahu
1737	May	2755305	Crepidotus alabamensis		MP	21.3362	-157.8	wet	low	1971	Oahu
1731	Jun	2755669	Crepidotus alabamensis		MP	21.3362	-157.8	wet	low	1971	Oahu
1727	Jan	2748987	Crepidotus alabamensis		MP	21.2889	-157.757	mesic	low	1972	Oahu
1729	Jul	2753433	Crepidotus alabamensis		MP	21.5028	-158.024	mesic	low	1972	Oahu
1739	Nov	2751300	Crepidotus alabamensis		MP	21.3369	-157.806	wet	low	1974	Oahu
1742	Apr	2756024	Crepidotus amygdalosporus		MP	21.3362	-157.8	wet	low	1971	Oahu
1745	Mar	40541614	Crepidotus applanatus		inat	21.2876	-157.736	dry	low	2020	Oahu
1744	Mar	40039425	Crepidotus applanatus		inat	21.3125	-157.804	mesic	low	2020	Oahu
1743	Jan	67973281	Crepidotus applanatus		inat	21.3507	-157.815	wet	low	2021	Oahu
1746	Jun	2754771	Crepidotus avellaneus		MP	21.3362	-157.8	wet	low	1971	Oahu
1747	Jun	2755921	Crepidotus avellaneus		MP	21.3362	-157.8	wet	low	1971	Oahu
1750	May	260113	Crepidotus bakerae		MP	21.45	-157.983	mesic	low	1922	Oahu
1748	Feb	2752365	Crepidotus bakerae		MP	21.3264	-157.831	mesic	low	1971	Oahu
1749	Jan	2750013	Crepidotus bakerae		MP	21.3264	-157.831	mesic	low	1972	Oahu
1751	Apr	2755191	Crepidotus citrinus		MP	19.5542	-154.89	wet	low	1971	Hawaii
1752	Apr	2749906	Crepidotus citrinus		MP	21.3362	-157.8	wet	low	1971	Oahu
1753	Aug	2753463	Crepidotus citrinus		MP	21.3362	-157.8	wet	low	1971	Oahu
1754	May	79659521	Crepidotus crocophyllus		inat	21.3489	-157.772	mesic	low	2019	Oahu
1759	Nov	2753485	Crepidotus mollis		MP	21.3727	-157.792	mesic	low	1971	Oahu
1756	Feb	2749799	Crepidotus mollis		MP	21.3608	-157.768	mesic	low	1972	Oahu
1757	Feb	2752938	Crepidotus mollis		MP	21.3608	-157.768	mesic	low	1972	Oahu
1755	Aug	55246297	Crepidotus mollis		inat	21.3556	-157.765	mesic	low	2020	Oahu
1758	Mar	40467214	Crepidotus mollis		inat	21.3198	-157.804	wet	low	2020	Oahu
1760	Aug	2755128	Crepidotus nephrodes		MP	19.5542	-154.89	wet	low	1971	Hawaii
1761	Oct	2748474	Crepidotus putrigenus		MP	21.3369	-157.806	wet	low	1974	Oahu
1762	Jul	2055946	Crepidotus rhizomorphus		MP	19.6996	-155.99	dry	low	1921	Hawaii
1763	Jul	2752211	Crepidotus roseus		MP	21.3362	-157.8	wet	low	1971	Oahu
1766	Jul	47919	Crepidotus uber		MO	19.715	-155.08	wet	low	2002	Hawaii
1767	Jul	70051199	Crepidotus uber		inat	19.715	-155.08	wet	low	2002	Hawaii
1765	Jul	2749890	Crepidotus uber		MP	21.3362	-157.8	wet	low	1971	Oahu
1764	Jan	91721098	Crepidotus uber		inat	21.306	-157.802	mesic	low	2021	Oahu
6	Jan	20009416	Cyclocybe parasitica	Y	inat	19.4419	-155.305	mesic	montane	2019	Hawaii
1768	May	68947226	Cyptotrama		inat	22.1082	-159.341	mesic	low	2017	Kauai
1769	May	78020888	Cyptotrama		inat	20.8559	-156.279	wet	low	2021	Maui_nui
1784	Jan	281240	Cyptotrama asprata		MP	19.7222	-155.079	wet	low	2003	Hawaii
1776	Dec	94778	Cyptotrama asprata		MO	20.1022	-155.621	wet	low	2014	Hawaii
1773	Dec	8081678	Cyptotrama asprata		MP	20.1022	-155.621	wet	low	2014	Hawaii
1786	Jun	5845	Cyptotrama asprata		MO	20.1768	-155.736	wet	low	2015	Hawaii
1785	Jun	8088031	Cyptotrama asprata		MP	20.1768	-155.736	wet	low	2015	Hawaii
1790	Nov	16342584	Cyptotrama asprata		inat	20.1268	-155.663	wet	low	2017	Hawaii
1780	Feb	21089783	Cyptotrama asprata		inat	20.1263	-155.603	mesic	low	2019	Hawaii
1794	Sep	17093605	Cyptotrama asprata		inat	22.1089	-159.663	mesic	low	2018	Kauai
1792	Oct	34068407	Cyptotrama asprata		inat	22.2044	-159.596	wet	low	2019	Kauai
1793	Oct	63073730	Cyptotrama asprata		inat	22.0702	-159.684	mesic	low	2020	Kauai
1783	Jan	2260747	Cyptotrama asprata		MP	22.1193	-159.669	mesic	montane	1996	Kauai
1775	Dec	15995	Cyptotrama asprata		MO	22.0506	-159.541	wet	montane	2007	Kauai
1770	Apr	22302439	Cyptotrama asprata		inat	22.136	-159.67	mesic	montane	2019	Kauai
1774	Dec	7974378	Cyptotrama asprata		MP	22.0506	-159.541	wet	montane	1939	Kauai
1782	Jan	2260751	Cyptotrama asprata		MP	21.1755	-157.005	mesic	low	1994	Maui_nui
1781	Jan	2260752	Cyptotrama asprata		MP	20.9594	-156.534	mesic	low	1995	Maui_nui
1779	Feb	20195262	Cyptotrama asprata		inat	20.9094	-156.219	wet	low	2019	Maui_nui
1788	Mar	2262003	Cyptotrama asprata		MP	21.3332	-157.803	wet	low	1981	Oahu
1772	Aug	1936814	Cyptotrama asprata		MP	21.3144	-157.807	mesic	low	1995	Oahu
1787	Mar	2470658	Cyptotrama asprata		MP	21.3054	-157.745	mesic	low	2014	Oahu
1791	Oct	2451521	Cyptotrama asprata		MP	21.3322	-157.814	wet	low	2014	Oahu
1778	Dec	42617176	Cyptotrama asprata		inat	21.3489	-157.838	mesic	low	2019	Oahu
1789	May	79659526	Cyptotrama asprata		inat	21.3489	-157.772	mesic	low	2019	Oahu
1777	Dec	36604988	Cyptotrama asprata		inat	21.3152	-157.778	wet	low	2019	Oahu
1771	Apr	73541014	Cyptotrama asprata		inat	21.3227	-157.796	wet	low	2021	Oahu
1795	Jun	2755369	Cystoderma		MP	21.3069	-157.858	dry	low	1940	Oahu
1796	Jun	2750276	Cystoderma		MP	21.3133	-157.799	mesic	low	1940	Oahu
1797	Nov	2748336	Cystoderma paradoxum		MP	21.3133	-157.799	mesic	low	1971	Oahu
1799	Mar	79702319	Cystolepiota		inat	20.0263	-155.508	mesic	low	2021	Hawaii
1798	Jul	32078885	Cystolepiota		inat	19.5418	-155.267	wet	montane	2019	Hawaii
1800	Sep	33431092	Cystolepiota		inat	22.137	-159.643	mesic	montane	2019	Kauai
1802	Jun	10888812	Deconica coprophila		inat	19.7241	-155.087	wet	low	2008	Hawaii
1801	Jun	6951017	Deconica coprophila		MP	19.7241	-155.087	wet	low	2008	Hawaii
1803	Jan	2754540	Descolea alienata		MP	22.1296	-159.645	mesic	montane	1994	Kauai
1804	Jan	2262502	Descolea alienata		MP	22.1193	-159.645	mesic	montane	1995	Kauai
1805	Nov	65026797	Echinoderma asperum		inat	22.108	-159.675	mesic	montane	2020	Kauai
1811	Jul	47882	Entoloma		MO	19.8118	-155.097	wet	low	2002	Hawaii
1812	Jul	47906	Entoloma		MO	19.9039	-155.137	wet	low	2002	Hawaii
1813	Jul	70051092	Entoloma		inat	19.8117	-155.097	wet	low	2002	Hawaii
1814	Jul	70051155	Entoloma		inat	19.9039	-155.137	wet	low	2002	Hawaii
1810	Feb	99507	Entoloma		MO	20.1295	-155.673	wet	low	2015	Hawaii
1820	May	46332202	Entoloma		inat	19.0375	-155.707	dry	low	2017	Hawaii
1807	Aug	31963483	Entoloma		inat	19.5731	-155.219	wet	low	2018	Hawaii
1808	Aug	31965598	Entoloma		inat	20.2017	-155.73	mesic	low	2019	Hawaii
1815	Jul	32086999	Entoloma		inat	19.6892	-155.026	wet	low	2019	Hawaii
1827	Sep	33958788	Entoloma		inat	19.6222	-155.065	wet	low	2019	Hawaii
1816	Jun	48860617	Entoloma		inat	19.64	-155.997	dry	low	2020	Hawaii
1821	May	46327682	Entoloma		inat	19.6332	-155.235	wet	low	2020	Hawaii
1806	Aug	7621	Entoloma		MO	19.6958	-155.929	mesic	montane	2012	Hawaii
1817	Jun	58217123	Entoloma		inat	19.7173	-155.948	mesic	montane	2020	Hawaii
1826	Sep	2748894	Entoloma		MP	22.21	-159.405	mesic	low	1983	Kauai
1818	May	68436	Entoloma		MO	22.1217	-159.569	wet	montane	2011	Kauai
1819	May	4938544	Entoloma		inat	22.1194	-159.566	wet	montane	2011	Kauai
1809	Feb	2470667	Entoloma		MP	21.3073	-157.771	mesic	low	2014	Oahu
1825	Oct	2447545	Entoloma		MP	21.3392	-157.811	wet	low	2014	Oahu
1823	Oct	2447559	Entoloma		MP	21.3379	-157.811	wet	low	2014	Oahu
1824	Oct	2447562	Entoloma		MP	21.3379	-157.811	wet	low	2014	Oahu
1822	Oct	2451514	Entoloma		MP	21.3322	-157.814	wet	low	2014	Oahu
1828	Jan	645950	Entoloma abbreviatipes		MP	19.8534	-155.154	wet	low	1992	Hawaii
1829	Feb	2470654	Entoloma byssisedum		MP	21.3073	-157.771	mesic	low	2014	Oahu
1830	Aug	7617	Entoloma cibotiicola		MO	19.6958	-155.929	mesic	montane	2012	Hawaii
1831	Jan	645929	Entoloma fragilissimum		MP	19.7057	-155.085	wet	low	1992	Hawaii
1832	Jan	645949	Entoloma nanosordidum		MP	19.7057	-155.085	wet	low	1992	Hawaii
1834	Aug	7613	Entoloma placidum		MO	19.6958	-155.929	mesic	montane	2012	Hawaii
1833	Aug	8028019	Entoloma placidum		MP	19.6958	-155.929	mesic	montane	2012	Hawaii
1835	Jan	2749823	Entoloma purum		MP	19.8532	-155.156	wet	low	1992	Hawaii
1838	Jan	96402	Entoloma stylophorum		MO	19.8118	-155.097	wet	low	2014	Hawaii
1837	Jan	8082784	Entoloma stylophorum		MP	19.8118	-155.097	wet	low	2014	Hawaii
1836	Aug	31965434	Entoloma stylophorum		inat	20.2017	-155.73	mesic	low	2019	Hawaii
1839	Dec	4834	Entoloma subg. Cyanula		MO	21.3592	-157.777	mesic	low	2017	Oahu
1840	Sep	15521	Entoloma subg. Leptonia		MO	21.4497	-158.028	dry	low	2015	Oahu
1841	Aug	31965133	Entoloma umbiliciforme		inat	19.7228	-155.08	wet	low	2019	Hawaii
1850	Oct	34998910	Entolomataceae		inat	19.7072	-155.957	mesic	low	2019	Hawaii
1849	Oct	34223997	Entolomataceae		inat	19.6432	-154.983	wet	low	2019	Hawaii
1848	May	48865680	Entolomataceae		inat	19.64	-155.997	dry	low	2020	Hawaii
1846	Jun	49914531	Entolomataceae		inat	19.64	-155.997	dry	low	2020	Hawaii
1847	Jun	58277689	Entolomataceae		inat	19.5651	-155.17	wet	low	2020	Hawaii
1842	Aug	59765	Entolomataceae		MO	19.6253	-155.273	wet	montane	2018	Hawaii
1844	Feb	69449880	Entolomataceae		inat	19.4232	-155.226	wet	montane	2021	Hawaii
1845	Jun	4938545	Entolomataceae		inat	22.1899	-159.582	wet	low	2011	Kauai
1843	Dec	66716509	Entolomataceae		inat	21.8716	-159.449	dry	low	2020	Kauai
1854	Oct	47705	Favolaschia		MO	19.8152	-155.363	dry	alpine	2013	Hawaii
1855	Oct	85637	Favolaschia		MO	20.0381	-155.44	mesic	low	2014	Hawaii
1851	Aug	30736977	Favolaschia		inat	19.4586	-155.316	mesic	montane	2019	Hawaii
1852	Dec	84957	Favolaschia		MO	22.1056	-159.649	mesic	low	2011	Kauai
1853	Mar	10123062	Favolaschia		inat	22.2072	-159.419	mesic	low	2018	Kauai
1856	Oct	34070147	Favolaschia		inat	22.1953	-159.594	wet	low	2019	Kauai
1857	Oct	72009959	Favolaschia		inat	22.116	-159.652	mesic	montane	2020	Kauai
1876	Dec	66948	Favolaschia calocera		MO	19.5896	-155.435	dry	alpine	2016	Hawaii
1875	Dec	8125968	Favolaschia calocera		MP	19.5896	-155.435	dry	alpine	2016	Hawaii
1923	Nov	18369567	Favolaschia calocera		inat	19.5429	-155.666	dry	alpine	2018	Hawaii
1924	Nov	18369568	Favolaschia calocera		inat	19.5429	-155.666	dry	alpine	2018	Hawaii
1925	Nov	18369569	Favolaschia calocera		inat	19.5429	-155.666	dry	alpine	2018	Hawaii
1926	Nov	18369570	Favolaschia calocera		inat	19.5429	-155.666	dry	alpine	2018	Hawaii
1914	Nov	6998231	Favolaschia calocera		MP	19.5429	-155.666	dry	alpine	2018	Hawaii
1915	Nov	6998232	Favolaschia calocera		MP	19.5429	-155.666	dry	alpine	2018	Hawaii
1916	Nov	6998233	Favolaschia calocera		MP	19.5429	-155.666	dry	alpine	2018	Hawaii
1917	Nov	6998234	Favolaschia calocera		MP	19.5429	-155.666	dry	alpine	2018	Hawaii
1930	Nov	64412666	Favolaschia calocera		inat	19.6871	-155.468	dry	alpine	2020	Hawaii
1897	Jun	9913091	Favolaschia calocera		inat	20.0367	-155.44	mesic	low	2011	Hawaii
1894	Jun	6942335	Favolaschia calocera		MP	20.0367	-155.44	mesic	low	2011	Hawaii
1920	Nov	90737	Favolaschia calocera		MO	20.0381	-155.44	mesic	low	2014	Hawaii
1919	Nov	8079259	Favolaschia calocera		MP	20.0381	-155.44	mesic	low	2014	Hawaii
1911	May	1498906	Favolaschia calocera		inat	19.3181	-155.36	mesic	low	2015	Hawaii
1909	May	4539372	Favolaschia calocera		MP	19.3181	-155.36	mesic	low	2015	Hawaii
1878	Dec	18146299	Favolaschia calocera		inat	19.6469	-155.22	wet	low	2015	Hawaii
1872	Dec	6996407	Favolaschia calocera		MP	19.6469	-155.22	wet	low	2015	Hawaii
1884	Feb	30693202	Favolaschia calocera		inat	20.036	-155.439	mesic	low	2016	Hawaii
1900	Mar	68906465	Favolaschia calocera		inat	19.4841	-154.902	wet	low	2016	Hawaii
1922	Nov	8874974	Favolaschia calocera		inat	20.033	-155.442	mesic	low	2017	Hawaii
1889	Jan	38384518	Favolaschia calocera		inat	20.0399	-155.438	mesic	low	2017	Hawaii
1901	Mar	11455621	Favolaschia calocera		inat	19.633	-155.012	wet	low	2018	Hawaii
1885	Feb	21089772	Favolaschia calocera		inat	20.1296	-155.617	mesic	low	2019	Hawaii
1886	Feb	21572698	Favolaschia calocera		inat	20.0362	-155.441	mesic	low	2019	Hawaii
1871	Aug	31096777	Favolaschia calocera		inat	20.0375	-155.438	mesic	low	2019	Hawaii
1959	Sep	58577269	Favolaschia calocera		inat	19.7243	-155.95	mesic	low	2020	Hawaii
1883	Dec	66562320	Favolaschia calocera		inat	19.7299	-155.95	mesic	low	2020	Hawaii
1907	Mar	79702283	Favolaschia calocera		inat	20.112	-155.578	mesic	low	2021	Hawaii
1908	Mar	79702308	Favolaschia calocera		inat	20.115	-155.566	mesic	low	2021	Hawaii
1921	Nov	92967	Favolaschia calocera		inat	19.442	-155.302	mesic	montane	2011	Hawaii
1913	Nov	4530742	Favolaschia calocera		MP	19.442	-155.302	mesic	montane	2011	Hawaii
1934	Oct	57071845	Favolaschia calocera		inat	19.6715	-155.385	mesic	montane	2013	Hawaii
1910	May	1494413	Favolaschia calocera		inat	19.4395	-155.303	mesic	montane	2015	Hawaii
1896	Jun	7492	Favolaschia calocera		MO	20.0798	-155.673	wet	montane	2015	Hawaii
1895	Jun	8089003	Favolaschia calocera		MP	20.0798	-155.673	wet	montane	2015	Hawaii
1867	Aug	4030751	Favolaschia calocera		inat	19.4422	-155.302	mesic	montane	2016	Hawaii
1899	Mar	38813296	Favolaschia calocera		inat	19.4194	-155.288	mesic	montane	2016	Hawaii
1864	Aug	4552326	Favolaschia calocera		MP	19.4422	-155.302	mesic	montane	2016	Hawaii
1951	Sep	4104101	Favolaschia calocera		inat	19.7872	-155.314	wet	montane	2016	Hawaii
1949	Sep	4552961	Favolaschia calocera		MP	19.7872	-155.314	wet	montane	2016	Hawaii
1860	Apr	628	Favolaschia calocera		MO	19.7899	-155.324	mesic	montane	2017	Hawaii
1859	Apr	8146998	Favolaschia calocera		MP	19.7899	-155.324	mesic	montane	2017	Hawaii
1861	Apr	5654529	Favolaschia calocera		inat	19.7913	-155.318	wet	montane	2017	Hawaii
1858	Apr	4572714	Favolaschia calocera		MP	19.7913	-155.318	wet	montane	2017	Hawaii
1880	Dec	19924006	Favolaschia calocera		inat	19.7479	-155.528	dry	montane	2018	Hawaii
1952	Sep	16192939	Favolaschia calocera		inat	19.661	-155.386	mesic	montane	2018	Hawaii
1953	Sep	16526642	Favolaschia calocera		inat	19.6655	-155.39	mesic	montane	2018	Hawaii
1954	Sep	16526682	Favolaschia calocera		inat	19.6658	-155.389	mesic	montane	2018	Hawaii
1936	Oct	17410498	Favolaschia calocera		inat	19.4409	-155.303	mesic	montane	2018	Hawaii
1937	Oct	17628517	Favolaschia calocera		inat	19.6642	-155.388	mesic	montane	2018	Hawaii
1879	Dec	19024855	Favolaschia calocera		inat	19.6758	-155.386	mesic	montane	2018	Hawaii
1947	Sep	6982858	Favolaschia calocera		MP	19.6655	-155.39	mesic	montane	2018	Hawaii
1948	Sep	6982859	Favolaschia calocera		MP	19.6658	-155.389	mesic	montane	2018	Hawaii
1873	Dec	7005741	Favolaschia calocera		MP	19.6758	-155.386	mesic	montane	2018	Hawaii
1862	Apr	11172779	Favolaschia calocera		inat	19.449	-155.236	wet	montane	2018	Hawaii
1868	Aug	15038571	Favolaschia calocera		inat	19.4076	-155.226	wet	montane	2018	Hawaii
1955	Sep	17695752	Favolaschia calocera		inat	19.7885	-155.319	wet	montane	2018	Hawaii
1927	Nov	18492819	Favolaschia calocera		inat	19.8176	-155.295	wet	montane	2018	Hawaii
1950	Sep	6992292	Favolaschia calocera		MP	19.7885	-155.319	wet	montane	2018	Hawaii
1918	Nov	6999702	Favolaschia calocera		MP	19.8176	-155.295	wet	montane	2018	Hawaii
1912	May	25743647	Favolaschia calocera		inat	19.7189	-155.944	mesic	montane	2019	Hawaii
1898	Jun	28045004	Favolaschia calocera		inat	19.7173	-155.948	mesic	montane	2019	Hawaii
1939	Oct	34105849	Favolaschia calocera		inat	19.4428	-155.302	mesic	montane	2019	Hawaii
1941	Oct	34901945	Favolaschia calocera		inat	19.6725	-155.384	mesic	montane	2019	Hawaii
1943	Oct	35077273	Favolaschia calocera		inat	19.6622	-155.387	mesic	montane	2019	Hawaii
1944	Oct	35156167	Favolaschia calocera		inat	19.664	-155.391	mesic	montane	2019	Hawaii
1940	Oct	35356025	Favolaschia calocera		inat	19.6645	-155.388	mesic	montane	2019	Hawaii
1881	Dec	36869597	Favolaschia calocera		inat	19.426	-155.295	mesic	montane	2019	Hawaii
1929	Nov	54938675	Favolaschia calocera		inat	19.4534	-155.284	mesic	montane	2019	Hawaii
1893	Jul	32077698	Favolaschia calocera		inat	19.5897	-155.231	wet	montane	2019	Hawaii
1887	Feb	38284865	Favolaschia calocera		inat	19.4429	-155.302	mesic	montane	2020	Hawaii
1891	Jan	38490993	Favolaschia calocera		inat	19.4425	-155.304	mesic	montane	2020	Hawaii
1882	Dec	66498125	Favolaschia calocera		inat	19.7258	-155.948	mesic	montane	2020	Hawaii
1902	Mar	39563100	Favolaschia calocera		inat	19.4137	-155.239	wet	montane	2020	Hawaii
1903	Mar	39745660	Favolaschia calocera		inat	19.5652	-155.244	wet	montane	2020	Hawaii
1888	Feb	68993267	Favolaschia calocera		inat	19.7909	-155.328	mesic	montane	2021	Hawaii
1877	Dec	4778509	Favolaschia calocera		inat	22.109	-159.664	mesic	low	2011	Kauai
1870	Aug	30839740	Favolaschia calocera		inat	22.041	-159.663	dry	low	2019	Kauai
1945	Oct	63073581	Favolaschia calocera		inat	22.0301	-159.746	dry	low	2020	Kauai
1874	Dec	4563403	Favolaschia calocera		MP	22.109	-159.664	mesic	low	1921	Kauai
1956	Sep	17053331	Favolaschia calocera		inat	22.1159	-159.666	mesic	montane	2018	Kauai
1957	Sep	17093324	Favolaschia calocera		inat	22.1132	-159.668	mesic	montane	2018	Kauai
1935	Oct	17536962	Favolaschia calocera		inat	22.1104	-159.669	mesic	montane	2018	Kauai
1863	Apr	22302727	Favolaschia calocera		inat	22.1448	-159.658	mesic	montane	2019	Kauai
1958	Sep	33431061	Favolaschia calocera		inat	22.1359	-159.645	mesic	montane	2019	Kauai
1942	Oct	35110357	Favolaschia calocera		inat	22.1075	-159.653	mesic	montane	2019	Kauai
1928	Nov	35313558	Favolaschia calocera		inat	22.0752	-159.665	mesic	montane	2019	Kauai
1890	Jan	37509038	Favolaschia calocera		inat	22.1413	-159.649	mesic	montane	2020	Kauai
1960	Sep	59785490	Favolaschia calocera		inat	22.1396	-159.639	mesic	montane	2020	Kauai
1946	Oct	63234786	Favolaschia calocera		inat	22.1132	-159.668	mesic	montane	2020	Kauai
1904	Mar	71412936	Favolaschia calocera		inat	22.1132	-159.668	mesic	montane	2021	Kauai
1905	Mar	71644424	Favolaschia calocera		inat	22.1338	-159.662	mesic	montane	2021	Kauai
1906	Mar	71914345	Favolaschia calocera		inat	22.1472	-159.663	mesic	montane	2021	Kauai
1933	Oct	6991098	Favolaschia calocera		MP	22.1104	-159.669	mesic	montane	1930	Kauai
1869	Aug	30072736	Favolaschia calocera		inat	20.8344	-156.264	wet	low	2019	Maui_nui
1931	Nov	65214888	Favolaschia calocera		inat	20.7649	-156.334	dry	low	2020	Maui_nui
1866	Aug	4053983	Favolaschia calocera		inat	20.7807	-156.229	mesic	montane	2016	Maui_nui
1938	Oct	29266072	Favolaschia calocera		inat	20.8047	-156.25	wet	montane	2018	Maui_nui
1892	Jan	38490492	Favolaschia calocera		inat	20.8107	-156.24	wet	montane	2020	Maui_nui
1865	Aug	4552552	Favolaschia calocera		MP	20.7807	-156.229	mesic	montane	1947	Maui_nui
1932	Nov	65727979	Favolaschia calocera		inat	21.5062	-158.146	mesic	montane	2020	Oahu
1965	Jan	7417727	Favolaschia manipularis		MP	22.211	-159.416	mesic	low	2018	Kauai
1961	Apr	10777710	Favolaschia manipularis		inat	22.0445	-159.363	mesic	low	2018	Kauai
1966	Jan	19373180	Favolaschia manipularis		inat	21.9096	-159.472	mesic	low	2019	Kauai
1974	Sep	32147488	Favolaschia manipularis		inat	22.0469	-159.364	mesic	low	2019	Kauai
1973	Oct	33871613	Favolaschia manipularis		inat	22.1076	-159.342	mesic	low	2019	Kauai
1963	Dec	36450945	Favolaschia manipularis		inat	21.9311	-159.51	mesic	low	2019	Kauai
1964	Dec	36905902	Favolaschia manipularis		inat	21.9003	-159.507	mesic	low	2019	Kauai
1967	Jan	37260667	Favolaschia manipularis		inat	22.199	-159.454	mesic	low	2020	Kauai
1971	Jun	51187101	Favolaschia manipularis		inat	21.9353	-159.501	mesic	low	2020	Kauai
1968	Jul	53373626	Favolaschia manipularis		inat	22.0714	-159.377	mesic	low	2020	Kauai
1969	Jul	53373692	Favolaschia manipularis		inat	22.0714	-159.377	mesic	low	2020	Kauai
1962	Apr	73655159	Favolaschia manipularis		inat	22.0499	-159.372	mesic	low	2021	Kauai
1972	May	63233214	Favolaschia manipularis		inat	22.143	-159.622	mesic	montane	2012	Kauai
1970	Jul	84808828	Favolaschia manipularis		inat	22.1339	-159.662	mesic	montane	2020	Kauai
1982	Jan	2265083	Galerina		MP	19.6946	-155.219	wet	low	1996	Hawaii
1979	Dec	22416	Galerina		MO	19.4876	-155.254	wet	montane	2012	Hawaii
1976	Aug	24195	Galerina		MO	20.1152	-155.763	mesic	montane	2015	Hawaii
1983	Jul	5855	Galerina		MO	20.0798	-155.673	wet	montane	2015	Hawaii
1984	Jun	7494	Galerina		MO	20.0798	-155.673	wet	montane	2015	Hawaii
1988	May	24205	Galerina		MO	20.0798	-155.673	wet	montane	2015	Hawaii
1977	Aug	31965141	Galerina		inat	19.4425	-155.233	wet	montane	2019	Hawaii
1975	Aug	2265014	Galerina		MP	22.0735	-159.423	wet	low	1996	Kauai
1981	Feb	21344785	Galerina		inat	22.0964	-159.526	wet	low	2019	Kauai
1978	Dec	16210	Galerina		MO	22.0506	-159.541	wet	montane	2007	Kauai
1987	Mar	216824	Galerina		inat	22.1472	-159.61	wet	montane	2010	Kauai
1985	Jun	60727550	Galerina		inat	22.1157	-159.557	wet	montane	2011	Kauai
1986	Jun	60728600	Galerina		inat	22.1137	-159.554	wet	montane	2011	Kauai
1991	Oct	51477	Galerina		MO	20.8245	-156.091	wet	low	2013	Maui_nui
1980	Feb	2470653	Galerina		MP	21.3073	-157.771	mesic	low	2014	Oahu
1989	Oct	2447554	Galerina		MP	21.3379	-157.811	wet	low	2014	Oahu
1990	Oct	2447555	Galerina		MP	21.3379	-157.811	wet	low	2014	Oahu
10	Nov	2264183	Galerina atkinsoniana	Y	MP	19.6717	-155.368	mesic	montane	1993	Hawaii
7	Jan	2264495	Galerina atkinsoniana	Y	MP	21.1242	-156.918	wet	montane	1994	Maui_nui
9	Jan	2264179	Galerina atkinsoniana	Y	MP	21.1259	-156.915	wet	montane	1995	Maui_nui
8	Jan	2264105	Galerina atkinsoniana	Y	MP	21.1259	-156.915	wet	montane	1996	Maui_nui
21	May	2264159	Galerina decipiens	Y	MP	19.4455	-155.122	wet	low	1993	Hawaii
11	Apr	2264409	Galerina decipiens	Y	MP	20.1146	-155.594	mesic	low	1995	Hawaii
12	Jan	2264113	Galerina decipiens	Y	MP	19.6717	-155.368	mesic	montane	1992	Hawaii
23	Nov	2264132	Galerina decipiens	Y	MP	19.6717	-155.368	mesic	montane	1993	Hawaii
24	Nov	2264154	Galerina decipiens	Y	MP	19.6717	-155.368	mesic	montane	1993	Hawaii
22	May	2264413	Galerina decipiens	Y	MP	19.6782	-155.324	wet	montane	1993	Hawaii
17	Jan	2264085	Galerina decipiens	Y	MP	22.1476	-159.631	mesic	montane	1994	Kauai
18	Jan	2264121	Galerina decipiens	Y	MP	22.1507	-159.644	mesic	montane	1994	Kauai
19	Jan	2264174	Galerina decipiens	Y	MP	22.1511	-159.643	mesic	montane	1995	Kauai
15	Jan	2264366	Galerina decipiens	Y	MP	22.1051	-159.677	mesic	montane	1995	Kauai
16	Jan	2264171	Galerina decipiens	Y	MP	22.1201	-159.604	wet	montane	1995	Kauai
20	Jul	2264434	Galerina decipiens	Y	MP	20.9541	-156.534	mesic	low	1993	Maui_nui
13	Jan	2264101	Galerina decipiens	Y	MP	20.8937	-156.59	wet	montane	1994	Maui_nui
14	Jan	2264164	Galerina decipiens	Y	MP	21.1259	-156.915	wet	montane	1996	Maui_nui
1992	Dec	2264669	Galerina nana		MP	19.6719	-155.368	mesic	montane	1993	Hawaii
2001	Jul	2264684	Galerina nana		MP	19.6782	-155.324	wet	montane	1993	Hawaii
1995	Jan	2264596	Galerina nana		MP	22.0007	-159.644	dry	low	1994	Kauai
1998	Jan	2264662	Galerina nana		MP	22.136	-159.643	mesic	montane	1995	Kauai
1996	Jan	2264680	Galerina nana		MP	22.1051	-159.677	mesic	montane	1995	Kauai
1999	Jan	2264687	Galerina nana		MP	22.1413	-159.646	mesic	montane	1995	Kauai
2000	Jan	2264705	Galerina nana		MP	22.1413	-159.646	mesic	montane	1995	Kauai
1997	Jan	2264720	Galerina nana		MP	22.1051	-159.677	mesic	montane	1996	Kauai
1994	Jan	2264715	Galerina nana		MP	21.1357	-156.987	mesic	low	1994	Maui_nui
1993	Jan	2264718	Galerina nana		MP	21.1259	-156.915	wet	montane	1995	Maui_nui
26	May	2264736	Galerina ohiarum	Y	MP	19.4455	-155.122	wet	low	1993	Hawaii
25	May	2751905	Galerina ohiarum	Y	MP	19.7297	-155.09	wet	low	1993	Hawaii
27	May	645963	Galerina ohiarum	Y	MP	19.6782	-155.324	wet	montane	1993	Hawaii
28	Sep	2264694	Galerina ohiarum	Y	MP	19.4845	-155.269	wet	montane	1996	Hawaii
2002	Jan	2264706	Galerina physospora		MP	22.0735	-159.423	wet	low	1994	Kauai
2003	Aug	2750017	Galerina reflexa		MP	21.3362	-157.8	wet	low	1971	Oahu
2004	Dec	2748840	Galerina saltensis		MP	19.4709	-154.881	wet	low	1971	Hawaii
2005	Mar	35319	Galerina subg. Naucoriopsis		MO	20.6892	-156.333	dry	montane	2016	Maui_nui
2010	Jan	2264610	Galerina velutipes		MP	19.7057	-155.085	wet	low	1992	Hawaii
2012	Jul	2264707	Galerina velutipes		MP	19.6632	-155.063	wet	low	1992	Hawaii
2014	May	2264666	Galerina velutipes		MP	19.7057	-155.085	wet	low	1993	Hawaii
2011	Jul	2264672	Galerina velutipes		MP	19.6632	-155.063	wet	low	1993	Hawaii
2006	Aug	2264696	Galerina velutipes		MP	19.7057	-155.085	wet	low	1993	Hawaii
2008	Jan	2264605	Galerina velutipes		MP	19.5819	-155.175	wet	low	1996	Hawaii
2009	Jan	2264699	Galerina velutipes		MP	19.6546	-155.072	wet	low	1996	Hawaii
2013	Mar	31963772	Galerina velutipes		inat	19.4197	-154.954	wet	low	2019	Hawaii
2007	Dec	36744881	Galerina velutipes		inat	19.8014	-155.094	wet	low	2019	Hawaii
2015	Dec	2754538	Geaster		MP	19.7333	-155.013	wet	low	1985	Hawaii
2016	Aug	2111185	Geaster fornicatus		MP	20.0814	-155.75	mesic	montane	1926	Hawaii
2017	Jul	41626958	Geastraceae		inat	20.1354	-155.618	mesic	low	2017	Hawaii
2018	Oct	36828279	Geastrales		inat	19.4399	-155.305	mesic	montane	2019	Hawaii
2029	Nov	18369584	Geastrum		inat	19.5429	-155.666	dry	alpine	2018	Hawaii
2024	Jul	47935	Geastrum		MO	19.1184	-155.822	dry	low	2002	Hawaii
2026	Jul	70051230	Geastrum		inat	19.1184	-155.822	dry	low	2002	Hawaii
2025	Jul	9861	Geastrum		MO	20.077	-155.468	mesic	low	2015	Hawaii
2020	Dec	32095104	Geastrum		inat	19.6901	-155.027	wet	low	2017	Hawaii
2019	Aug	15113037	Geastrum		inat	19.7188	-155.11	wet	low	2018	Hawaii
2021	Dec	37052643	Geastrum		inat	21.9002	-159.507	mesic	low	2019	Kauai
2028	May	15799	Geastrum		MO	22.0506	-159.541	wet	montane	2018	Kauai
2030	Nov	26566938	Geastrum		inat	21.347	-157.927	dry	low	2018	Oahu
2027	Mar	41087964	Geastrum		inat	21.2876	-157.793	dry	low	2020	Oahu
2022	Dec	66905121	Geastrum		inat	21.5023	-157.854	mesic	low	2020	Oahu
2023	Jan	38083559	Geastrum		inat	21.5323	-157.958	wet	low	2020	Oahu
2032	Dec	94988	Geastrum fimbriatum		MO	20.1022	-155.621	wet	low	2014	Hawaii
2031	Dec	8081823	Geastrum fimbriatum		MP	20.1022	-155.621	wet	low	2014	Hawaii
2033	Jul	31965431	Geastrum fornicatum		inat	20.8489	-156.839	dry	low	2019	Maui_nui
2034	Feb	2752833	Geastrum indicum		MP	20.7069	-156.159	mesic	montane	1982	Maui_nui
2035	Nov	36333106	Geastrum pectinatum		inat	19.7028	-155.082	wet	low	2019	Hawaii
2036	Jan	37804856	Geastrum saccatum		inat	19.1106	-155.825	dry	low	2020	Hawaii
2041	Oct	17578575	Geastrum triplex		inat	19.4405	-155.301	mesic	montane	2018	Hawaii
2038	Aug	31965427	Geastrum triplex		inat	19.4425	-155.233	wet	montane	2019	Hawaii
2040	Nov	64653775	Geastrum triplex		inat	19.5356	-155.855	dry	montane	2020	Hawaii
2039	Mar	71656899	Geastrum triplex		inat	20.8736	-156.186	wet	low	2021	Maui_nui
2037	Apr	1689456	Geastrum triplex		MP	21.3069	-157.858	dry	low	1930	Oahu
2042	Oct	63809953	Geastrum triplex		inat	21.3469	-157.821	wet	low	2020	Oahu
2043	Aug	31965603	Geastrum xerophilum		inat	19.7303	-155.502	dry	alpine	2019	Hawaii
2044	Feb	2470669	Gloeocantharellus		MP	21.3073	-157.771	mesic	low	2014	Oahu
2046	Jun	8349	Gloeocantharellus pallidus		MO	20.0258	-155.668	mesic	low	2015	Hawaii
2045	Jun	8089596	Gloeocantharellus pallidus		MP	20.0258	-155.668	mesic	low	2015	Hawaii
2047	Oct	34998911	Gloeocantharellus pallidus		inat	19.7072	-155.957	mesic	low	2019	Hawaii
2048	Apr	2899127	Gloiocephala epiphylla		MP	19.5454	-155.184	wet	low	1983	Hawaii
2051	Jan	2264757	Gloiocephala epiphylla		MP	19.7057	-155.085	wet	low	1992	Hawaii
2052	Jan	2265008	Gloiocephala epiphylla		MP	19.8829	-155.12	wet	low	1992	Hawaii
2050	Jan	2264755	Gloiocephala epiphylla		MP	19.5819	-155.175	wet	low	1996	Hawaii
2061	May	2264973	Gloiocephala epiphylla		MP	19.4845	-155.269	wet	montane	1993	Hawaii
2057	Jan	2264754	Gloiocephala epiphylla		MP	22.0716	-159.418	wet	low	1991	Kauai
2058	Jan	2264759	Gloiocephala epiphylla		MP	22.0717	-159.418	wet	low	1994	Kauai
2049	Aug	2265019	Gloiocephala epiphylla		MP	22.0735	-159.423	wet	low	1996	Kauai
2060	Jul	2264758	Gloiocephala epiphylla		MP	20.9541	-156.534	mesic	low	1993	Maui_nui
2059	Jul	2265095	Gloiocephala epiphylla		MP	20.8769	-156.555	wet	low	1993	Maui_nui
2054	Jan	2265072	Gloiocephala epiphylla		MP	20.9594	-156.534	mesic	low	1995	Maui_nui
2053	Jan	2264762	Gloiocephala epiphylla		MP	20.9532	-156.532	mesic	low	1996	Maui_nui
2055	Jan	2264751	Gloiocephala epiphylla		MP	21.336	-157.8	wet	low	1992	Oahu
2056	Jan	2265097	Gloiocephala epiphylla		MP	21.336	-157.8	wet	low	1992	Oahu
2063	Sep	17089807	Gomphaceae		inat	20.9488	-156.536	mesic	low	2018	Maui_nui
2062	Mar	71351171	Gomphaceae		inat	21.3438	-157.788	wet	low	2021	Oahu
2064	Jan	68904827	Gomphales		inat	19.8094	-155.094	wet	low	2021	Hawaii
2065	Apr	24766137	Gomphus		inat	19.5044	-154.876	wet	low	2018	Hawaii
2066	Apr	64347	Gymnopilus		MO	19.715	-155.08	wet	low	2014	Hawaii
2067	Apr	4074	Gymnopilus		MO	19.1184	-155.822	dry	low	2015	Hawaii
2069	Aug	19983433	Gymnopilus		inat	19.7225	-155.075	wet	low	2018	Hawaii
2095	May	34325684	Gymnopilus		inat	19.6948	-155.968	mesic	low	2019	Hawaii
2083	Jun	34326573	Gymnopilus		inat	19.3795	-155.878	mesic	low	2019	Hawaii
2091	Mar	42613547	Gymnopilus		inat	20.1298	-155.609	mesic	low	2019	Hawaii
2084	Jun	26838273	Gymnopilus		inat	19.5007	-154.938	wet	low	2019	Hawaii
2079	Jan	31963441	Gymnopilus		inat	19.5522	-154.871	wet	low	2019	Hawaii
2094	Mar	40222247	Gymnopilus		inat	19.4585	-155.886	mesic	low	2020	Hawaii
2075	Jan	2750334	Gymnopilus		MP	19.4694	-155.273	wet	montane	1975	Hawaii
2076	Jan	2750344	Gymnopilus		MP	19.4694	-155.273	wet	montane	1975	Hawaii
2077	Jan	2753422	Gymnopilus		MP	19.4694	-155.273	wet	montane	1975	Hawaii
2081	Jul	9860	Gymnopilus		MO	19.9573	-155.315	wet	montane	2015	Hawaii
2099	Sep	60777186	Gymnopilus		inat	19.7237	-155.945	dry	montane	2020	Hawaii
2085	Mar	504	Gymnopilus		MO	22.2021	-159.492	mesic	low	2015	Kauai
2087	Mar	11214	Gymnopilus		MO	22.1056	-159.649	mesic	low	2018	Kauai
2089	Mar	10149157	Gymnopilus		inat	22.2014	-159.472	mesic	low	2018	Kauai
2090	Mar	21718057	Gymnopilus		inat	21.9035	-159.511	mesic	low	2019	Kauai
2072	Dec	66903987	Gymnopilus		inat	22.0978	-159.373	mesic	low	2020	Kauai
2070	Dec	15996	Gymnopilus		MO	22.0506	-159.541	wet	montane	2007	Kauai
2097	Nov	23992	Gymnopilus		MO	20.69	-156.313	dry	alpine	2015	Maui_nui
2082	Jul	32095336	Gymnopilus		inat	20.9079	-156.274	mesic	low	2018	Maui_nui
2092	Mar	39848057	Gymnopilus		inat	20.7597	-155.989	mesic	low	2020	Maui_nui
2086	Mar	35314	Gymnopilus		MO	20.8029	-156.283	mesic	montane	2016	Maui_nui
2071	Dec	37113461	Gymnopilus		inat	20.7101	-156.305	dry	montane	2019	Maui_nui
2093	Mar	40014914	Gymnopilus		inat	20.6694	-156.337	dry	montane	2020	Maui_nui
2074	Feb	70128538	Gymnopilus		inat	20.6726	-156.332	dry	montane	2021	Maui_nui
2080	Jan	72079755	Gymnopilus		inat	20.8053	-156.28	mesic	montane	2021	Maui_nui
2078	Jan	2752570	Gymnopilus		MP	21.3975	-157.739	dry	low	1978	Oahu
2096	Nov	2750650	Gymnopilus		MP	21.3975	-157.739	dry	low	1979	Oahu
2068	Aug	1937158	Gymnopilus		MP	21.3144	-157.807	mesic	low	1995	Oahu
2073	Feb	35532	Gymnopilus		MO	21.5724	-158.21	dry	low	2013	Oahu
2098	Sep	639071	Gymnopilus		inat	21.2965	-157.746	mesic	low	2013	Oahu
2088	Mar	10146763	Gymnopilus		inat	21.4028	-157.811	mesic	low	2018	Oahu
2101	Jul	2753217	Gymnopilus pacificus		MP	21.3	-157.767	mesic	low	1972	Oahu
2100	Jan	2755947	Gymnopilus pacificus		MP	21.3362	-157.8	wet	low	1972	Oahu
2102	Oct	2751990	Gymnopilus pacificus		MP	21.3072	-157.798	mesic	low	1974	Oahu
2103	Sep	2267021	Gymnopilus pacificus		MP	21.3746	-157.728	dry	low	1983	Oahu
2104	Mar	71273950	Gymnopilus sapineus		inat	20.7102	-156.305	dry	montane	2021	Maui_nui
2105	Nov	43149	Gymnopilus sapineus group		MO	20.6786	-156.329	dry	montane	2018	Maui_nui
2113	Nov	65737929	Gymnopilus subtropicus		inat	19.4679	-154.93	wet	low	2020	Hawaii
2118	Sep	63075803	Gymnopilus subtropicus		inat	19.7237	-155.945	dry	montane	2020	Hawaii
2112	Nov	2267121	Gymnopilus subtropicus		MP	21.8863	-159.493	mesic	low	1984	Kauai
2114	Oct	2748689	Gymnopilus subtropicus		MP	21.3997	-157.893	mesic	low	1971	Oahu
2115	Oct	2749102	Gymnopilus subtropicus		MP	21.3997	-157.893	mesic	low	1971	Oahu
2116	Oct	2750919	Gymnopilus subtropicus		MP	21.3997	-157.893	mesic	low	1971	Oahu
2106	Feb	2752757	Gymnopilus subtropicus		MP	21.3608	-157.768	mesic	low	1972	Oahu
2107	Jan	2753994	Gymnopilus subtropicus		MP	21.2889	-157.757	mesic	low	1972	Oahu
2109	Jan	2754360	Gymnopilus subtropicus		MP	21.3069	-157.765	mesic	low	1972	Oahu
2108	Jan	2755330	Gymnopilus subtropicus		MP	21.2889	-157.757	mesic	low	1972	Oahu
2111	May	2755328	Gymnopilus subtropicus		MP	21.3133	-157.799	mesic	low	1990	Oahu
2117	Oct	63945671	Gymnopilus subtropicus		inat	21.6362	-158.055	mesic	low	2020	Oahu
2110	Mar	71658929	Gymnopilus subtropicus		inat	21.5473	-158.173	mesic	low	2021	Oahu
2119	Feb	2468542	Gymnopilus tropicus		MP	21.5403	-158.194	mesic	low	2014	Oahu
2130	Jul	47958	Gymnopus		MO	20.0197	-155.66	dry	low	2002	Hawaii
2138	Nov	91195	Gymnopus		MO	20.0148	-155.472	mesic	low	2014	Hawaii
2122	Dec	95002	Gymnopus		MO	20.077	-155.468	mesic	low	2014	Hawaii
2120	Aug	16770	Gymnopus		MO	20.0258	-155.668	mesic	low	2015	Hawaii
2133	Mar	424	Gymnopus		MO	20.077	-155.468	mesic	low	2015	Hawaii
2142	Sep	60777569	Gymnopus		inat	19.7212	-155.978	mesic	low	2020	Hawaii
2139	Nov	64327594	Gymnopus		inat	19.7194	-155.949	mesic	low	2020	Hawaii
2123	Dec	66499866	Gymnopus		inat	19.7197	-155.95	mesic	low	2020	Hawaii
2129	Jan	68852421	Gymnopus		inat	19.7183	-155.951	mesic	low	2021	Hawaii
2127	Jan	68905528	Gymnopus		inat	19.7188	-155.949	mesic	low	2021	Hawaii
2131	Jul	4080	Gymnopus		MO	20.0798	-155.673	wet	montane	2015	Hawaii
2132	Mar	5858	Gymnopus		MO	20.0798	-155.673	wet	montane	2015	Hawaii
2137	May	9416	Gymnopus		MO	20.0798	-155.673	wet	montane	2015	Hawaii
2140	Nov	64328221	Gymnopus		inat	19.7194	-155.948	mesic	montane	2020	Hawaii
2134	Mar	71265536	Gymnopus		inat	21.872	-159.449	dry	low	2021	Kauai
2141	Oct	51483	Gymnopus		MO	20.8245	-156.091	wet	low	2013	Maui_nui
2124	Feb	2468541	Gymnopus		MP	21.5403	-158.194	mesic	low	2014	Oahu
2121	Aug	30196	Gymnopus		MO	21.4499	-158.029	dry	low	2018	Oahu
2125	Feb	69234461	Gymnopus		inat	21.5632	-158.235	dry	low	2021	Oahu
[truncated: 1,286 more rows]

## Sheet: Metadata
Supp_Table_3 is based on online observation and collection data downloaded from MyCoPortal.org iNaturalist.org, and MushroomObserver.org outlined in the methods. Categories in 'Rain' and 'Elevation' columns are as described in the methods section of the paper. The databases are MP (MyCoPortal), inat (iNaturalist) and MO (MushroomObserver) and the 'ID' field is the corresponding unique ID in that …
