# Supplementary material for: Importance of Seasonal Variation in Hawaiian Mushroom (Agaricomycetes) Basidiomata Production for Biodiversity Discovery and Conservation
Source: Front Fungal Biol. 2022 Apr 4;3:869689. doi: 10.3389/ffunb.2022.869689 (PMC10512390; doi:10.3389/ffunb.2022.869689)
Supplement: Supplementary Table 4 — Correlation coefficients between species richness and abundance counts in annual rainfall and elevation categories on an island with average monthly rainfall or temperature at the densest location of those observations and/or collections. Correlations were only performed in annual rainfall and elevation categories on a single island with ≥ 200 observations and/or collections in our abundance dataset. [file Table_4.xlsx]

## Sheet: Supp_Table_4
Island	rainfall	abundance or richness	temperature or rain	Pearson's r	p-value	df
Oahu	dry	abundance	rain	0.83	<0.01	10
Oahu	dry	abundance	temperature	-0.53	0.08	10
Oahu	mesic	abundance	rain	0.66	0.02	10
Oahu	mesic	abundance	temperature	-0.46	0.14	10
Oahu	wet	abundance	rain	-0.14	0.66	10
Oahu	wet	abundance	temperature	0.11	0.73	10
Hawaii	mesic	abundance	rain	0.11	0.74	10
Hawaii	mesic	abundance	temperature	0.08	0.8	10
Hawaii	wet	abundance	rain	0.04	0.91	10
Hawaii	wet	abundance	temperature	0.23	0.47	10
Kauai	mesic	abundance	rain	0.88	<0.01	10
Kauai	mesic	abundance	temperature	-0.33	0.3	10
Oahu	dry	richness	rain	0.12	0.71	10
Oahu	dry	richness	temperature	0.45	0.14	10
Oahu	mesic	richness	rain	0.19	0.56	10
Oahu	mesic	richness	temperature	0.18	0.57	10
Oahu	wet	richness	rain	0.15	0.63	10
Oahu	wet	richness	temperature	0.33	0.3	10
Hawaii	mesic	richness	rain	-0.22	0.5	10
Hawaii	mesic	richness	temperature	0.31	0.33	10
Hawaii	wet	richness	rain	-0.07	0.83	10
Hawaii	wet	richness	temperature	0.45	0.14	10
Kauai	mesic	richness	rain	0.55	0.06	10
Kauai	mesic	richness	temperature	0.07	0.84	10

## Sheet: Metadata
Supp_Table_4 contains correlation coefficients between species richness and abundance counts with > 200 observations and/or collections in in annual rainfall and elevation categories on an island with average monthly rainfall or temperature at the densest location of those observations and/or collections.
